# Supplementary material for: Host-linked virome assembly and turnover predict bacterial community structure in wastewater treatment systems
Source: ISME J. 2026 May 12;20(1):wrag120. doi: 10.1093/ismejo/wrag120 (PMC13273578; doi:10.1093/ismejo/wrag120)
Supplement: Supplementary_material_wrag120 [file Supplementary_material_wrag120.zip]

Archive with 12 entries (12 files):
- Table S6. AS_network.xlsx
- Table S7. AT_network.xlsx
- Table S8. Similarity_network.xlsx
- Table S9. Model_AIC.xlsx
- Combine_SI_submit.pdf
- Table 10. AS_interactions_taxonomy.xlsx
- Table 11. AT_interactions_taxonomy.xlsx
- Table S1. System_env.xlsx
- Table S2. AS_vOTUs.xlsx
- Table S3. AT_vOTUs.xlsx
- Table S4. AS_microdiversity.xlsx
- Table S5. AT_microdiversity.xlsx
