# Supplementary material for: Host-linked virome assembly and turnover predict bacterial community structure in wastewater treatment systems
Source: ISME J. 2026 May 12;20(1):wrag120. doi: 10.1093/ismejo/wrag120 (PMC13273578; doi:10.1093/ismejo/wrag120)
Supplement: Supplementary_material_wrag120 [file Supplementary_material_wrag120.zip › Table S6. AS_network.xlsx]

## Sheet: Sheet1
Table S6. Co-occurrence network of high-quality representative metagenome-assembled genomes (HQ rMAGs) in activated sludge (AS) systems based on a probabilistic co-occurrence model.
Obs co-occurrencea	Prob co-occurrenceb	Exp co-occurrencec	Name of taxa 1	Name of taxa 2	Co-occurrence type
11	0.025	3.6	Sample_97.031	Sample_91.006	Positive
10	0.019	2.8	Sample_97.031	Sample_59.008	Positive
11	0.032	4.7	Sample_97.031	Sample_55.009	Positive
11	0.025	3.7	Sample_97.031	Sample_55.006	Positive
10	0.019	2.8	Sample_97.031	Sample_51.001	Positive
11	0.025	3.6	Sample_97.031	Sample_49.018	Positive
11	0.025	3.6	Sample_97.031	Sample_41.006	Positive
10	0.022	3.2	Sample_97.031	Sample_39.003	Positive
11	0.021	3	Sample_97.031	Sample_30.013	Positive
7	0.009	1.3	Sample_97.031	Sample_30.012	Positive
8	0.009	1.3	Sample_97.031	Sample_30.007	Positive
11	0.019	2.7	Sample_97.031	Sample_24.014	Positive
11	0.028	4.1	Sample_97.031	Sample_24.012	Positive
11	0.021	3	Sample_97.031	Sample_24.007	Positive
11	0.041	6	Sample_97.031	Sample_223.007	Positive
11	0.029	4.3	Sample_97.031	Sample_22.008	Positive
10	0.023	3.3	Sample_97.031	Sample_202.007	Positive
11	0.029	4.3	Sample_97.031	Sample_12.026	Positive
8	0.007	1.1	Sample_97.031	Sample_12.022	Positive
9	0.013	1.9	Sample_97.031	Sample_10.010	Positive
11	0.03	4.4	Sample_97.031	Sample_10.009	Positive
14	0.036	5.3	Sample_94.003	Sample_91.006	Positive
14	0.011	1.6	Sample_94.003	Sample_6.020	Positive
13	0.011	1.5	Sample_94.003	Sample_6.014	Positive
12	0.01	1.4	Sample_94.003	Sample_6.010	Positive
10	0.028	4.1	Sample_94.003	Sample_59.008	Positive
14	0.047	6.8	Sample_94.003	Sample_55.009	Positive
15	0.037	5.4	Sample_94.003	Sample_55.006	Positive
15	0.028	4.1	Sample_94.003	Sample_51.001	Positive
14	0.036	5.3	Sample_94.003	Sample_49.018	Positive
15	0.036	5.3	Sample_94.003	Sample_41.006	Positive
15	0.032	4.6	Sample_94.003	Sample_39.003	Positive
15	0.035	5.2	Sample_94.003	Sample_32.001	Positive
9	0.011	1.6	Sample_94.003	Sample_30.022	Positive
16	0.043	6.2	Sample_94.003	Sample_22.008	Positive
13	0.022	3.2	Sample_94.003	Sample_15.003	Positive
15	0.043	6.2	Sample_94.003	Sample_12.026	Positive
15	0.044	6.5	Sample_94.003	Sample_10.009	Positive
10	0.023	3.3	Sample_91.006	Sample_85.018	Positive
23	0.052	7.6	Sample_91.006	Sample_85.017	Positive
29	0.086	12.5	Sample_91.006	Sample_75.008	Positive
15	0.041	5.9	Sample_91.006	Sample_71.005	Positive
15	0.034	4.9	Sample_91.006	Sample_6.020	Positive
14	0.032	4.6	Sample_91.006	Sample_6.014	Positive
13	0.029	4.3	Sample_91.006	Sample_6.010	Positive
27	0.083	12.2	Sample_91.006	Sample_59.008	Positive
47	0.14	20.4	Sample_91.006	Sample_55.009	Positive
48	0.11	16.1	Sample_91.006	Sample_55.006	Positive
27	0.083	12.2	Sample_91.006	Sample_51.001	Positive
47	0.108	15.8	Sample_91.006	Sample_49.018	Positive
47	0.108	15.8	Sample_91.006	Sample_41.006	Positive
48	0.203	29.6	Sample_91.006	Sample_39.010	Positive
41	0.095	13.8	Sample_91.006	Sample_39.003	Positive
29	0.106	15.5	Sample_91.006	Sample_32.001	Positive
13	0.034	4.9	Sample_91.006	Sample_30.022	Positive
40	0.09	13.2	Sample_91.006	Sample_30.013	Positive
12	0.038	5.6	Sample_91.006	Sample_30.012	Positive
17	0.038	5.6	Sample_91.006	Sample_30.007	Positive
45	0.203	29.6	Sample_91.006	Sample_26.003	Positive
33	0.081	11.8	Sample_91.006	Sample_24.014	Positive
42	0.122	17.8	Sample_91.006	Sample_24.012	Positive
39	0.09	13.2	Sample_91.006	Sample_24.007	Positive
36	0.18	26.3	Sample_91.006	Sample_223.007	Positive
48	0.128	18.7	Sample_91.006	Sample_22.008	Positive
29	0.097	14.1	Sample_91.006	Sample_218.019	Positive
39	0.099	14.5	Sample_91.006	Sample_202.007	Positive
11	0.025	3.6	Sample_91.006	Sample_202.005	Positive
43	0.223	32.5	Sample_91.006	Sample_169.014	Positive
29	0.065	9.5	Sample_91.006	Sample_15.003	Positive
46	0.128	18.7	Sample_91.006	Sample_12.026	Positive
14	0.032	4.6	Sample_91.006	Sample_12.022	Positive
20	0.045	6.6	Sample_91.006	Sample_12.011	Positive
41	0.191	27.9	Sample_91.006	Sample_109.004	Positive
48	0.27	39.5	Sample_91.006	Sample_109.003	Positive
25	0.056	8.2	Sample_91.006	Sample_10.010	Positive
48	0.133	19.4	Sample_91.006	Sample_10.009	Positive
8	0.011	1.6	Sample_85.018	Sample_85.017	Positive
9	0.018	2.6	Sample_85.018	Sample_75.008	Positive
9	0.008	1.2	Sample_85.018	Sample_71.005	Positive
10	0.029	4.2	Sample_85.018	Sample_55.009	Positive
10	0.023	3.4	Sample_85.018	Sample_55.006	Positive
10	0.023	3.3	Sample_85.018	Sample_49.018	Positive
10	0.023	3.3	Sample_85.018	Sample_41.006	Positive
9	0.02	2.9	Sample_85.018	Sample_39.003	Positive
8	0.017	2.5	Sample_85.018	Sample_24.014	Positive
9	0.025	3.7	Sample_85.018	Sample_24.012	Positive
9	0.019	2.7	Sample_85.018	Sample_24.007	Positive
10	0.027	3.9	Sample_85.018	Sample_22.008	Positive
8	0.02	2.9	Sample_85.018	Sample_218.019	Positive
10	0.021	3	Sample_85.018	Sample_202.007	Positive
7	0.014	2	Sample_85.018	Sample_15.003	Positive
10	0.027	3.9	Sample_85.018	Sample_12.026	Positive
7	0.009	1.4	Sample_85.018	Sample_12.011	Positive
7	0.012	1.7	Sample_85.018	Sample_10.010	Positive
10	0.028	4	Sample_85.018	Sample_10.009	Positive
21	0.041	6	Sample_85.017	Sample_75.008	Positive
12	0.019	2.8	Sample_85.017	Sample_71.005	Positive
23	0.067	9.8	Sample_85.017	Sample_55.009	Positive
23	0.053	7.7	Sample_85.017	Sample_55.006	Positive
23	0.052	7.6	Sample_85.017	Sample_49.018	Positive
23	0.052	7.6	Sample_85.017	Sample_41.006	Positive
23	0.097	14.2	Sample_85.017	Sample_39.010	Positive
18	0.045	6.6	Sample_85.017	Sample_39.003	Positive
21	0.043	6.3	Sample_85.017	Sample_30.013	Positive
21	0.039	5.7	Sample_85.017	Sample_24.014	Positive
21	0.058	8.5	Sample_85.017	Sample_24.012	Positive
22	0.043	6.3	Sample_85.017	Sample_24.007	Positive
23	0.086	12.6	Sample_85.017	Sample_223.007	Positive
23	0.062	9	Sample_85.017	Sample_22.008	Positive
21	0.046	6.8	Sample_85.017	Sample_218.019	Positive
21	0.047	6.9	Sample_85.017	Sample_202.007	Positive
13	0.031	4.6	Sample_85.017	Sample_15.003	Positive
23	0.062	9	Sample_85.017	Sample_12.026	Positive
18	0.022	3.2	Sample_85.017	Sample_12.011	Positive
18	0.027	3.9	Sample_85.017	Sample_10.010	Positive
23	0.064	9.3	Sample_85.017	Sample_10.009	Positive
15	0.032	4.7	Sample_75.008	Sample_71.005	Positive
36	0.111	16.1	Sample_75.008	Sample_55.009	Positive
29	0.087	12.8	Sample_75.008	Sample_55.006	Positive
29	0.086	12.5	Sample_75.008	Sample_49.018	Positive
29	0.086	12.5	Sample_75.008	Sample_41.006	Positive
38	0.16	23.4	Sample_75.008	Sample_39.010	Positive
24	0.075	10.9	Sample_75.008	Sample_39.003	Positive
25	0.071	10.4	Sample_75.008	Sample_30.013	Positive
12	0.03	4.4	Sample_75.008	Sample_30.012	Positive
14	0.03	4.4	Sample_75.008	Sample_30.007	Positive
28	0.064	9.4	Sample_75.008	Sample_24.014	Positive
29	0.096	14.1	Sample_75.008	Sample_24.012	Positive
27	0.071	10.4	Sample_75.008	Sample_24.007	Positive
29	0.102	14.8	Sample_75.008	Sample_22.008	Positive
23	0.077	11.2	Sample_75.008	Sample_218.019	Positive
25	0.078	11.5	Sample_75.008	Sample_202.007	Positive
36	0.176	25.8	Sample_75.008	Sample_169.014	Positive
15	0.052	7.5	Sample_75.008	Sample_15.003	Positive
31	0.102	14.8	Sample_75.008	Sample_12.026	Positive
16	0.036	5.2	Sample_75.008	Sample_12.011	Positive
34	0.152	22.1	Sample_75.008	Sample_109.004	Positive
38	0.214	31.2	Sample_75.008	Sample_109.003	Positive
20	0.045	6.5	Sample_75.008	Sample_10.010	Positive
29	0.105	15.4	Sample_75.008	Sample_10.009	Positive
18	0.052	7.6	Sample_71.005	Sample_55.009	Positive
15	0.041	6	Sample_71.005	Sample_55.006	Positive
15	0.041	5.9	Sample_71.005	Sample_49.018	Positive
15	0.041	5.9	Sample_71.005	Sample_41.006	Positive
18	0.076	11.1	Sample_71.005	Sample_39.010	Positive
13	0.035	5.2	Sample_71.005	Sample_39.003	Positive
6	0.008	1.2	Sample_71.005	Sample_301.004	Positive
13	0.03	4.4	Sample_71.005	Sample_24.014	Positive
15	0.046	6.7	Sample_71.005	Sample_24.012	Positive
13	0.034	4.9	Sample_71.005	Sample_24.007	Positive
15	0.048	7	Sample_71.005	Sample_22.008	Positive
14	0.037	5.4	Sample_71.005	Sample_202.007	Positive
18	0.084	12.2	Sample_71.005	Sample_169.014	Positive
10	0.024	3.6	Sample_71.005	Sample_15.003	Positive
15	0.048	7	Sample_71.005	Sample_12.026	Positive
11	0.017	2.5	Sample_71.005	Sample_12.011	Positive
17	0.072	10.5	Sample_71.005	Sample_109.004	Positive
11	0.021	3.1	Sample_71.005	Sample_10.010	Positive
15	0.05	7.3	Sample_71.005	Sample_10.009	Positive
28	0.13	19	Sample_67.006	Sample_59.008	Positive
59	0.317	46.2	Sample_67.006	Sample_39.010	Positive
61	0.317	46.2	Sample_67.006	Sample_26.003	Positive
26	0.106	15.4	Sample_67.006	Sample_221.005	Positive
34	0.151	22.1	Sample_67.006	Sample_169.017	Positive
65	0.348	50.9	Sample_67.006	Sample_169.014	Positive
20	0.081	11.8	Sample_67.006	Sample_143.007	Positive
72	0.38	55.5	Sample_67.006	Sample_137.002	Positive
58	0.299	43.7	Sample_67.006	Sample_109.004	Positive
75	0.422	61.6	Sample_67.006	Sample_109.003	Positive
27	0.127	18.5	Sample_67.006	Sample_107.010	Positive
14	0.01	1.4	Sample_6.020	Sample_6.014	Positive
13	0.009	1.3	Sample_6.020	Sample_6.010	Positive
10	0.026	3.8	Sample_6.020	Sample_59.008	Positive
14	0.044	6.4	Sample_6.020	Sample_55.009	Positive
15	0.034	5	Sample_6.020	Sample_55.006	Positive
15	0.026	3.8	Sample_6.020	Sample_51.001	Positive
14	0.034	4.9	Sample_6.020	Sample_49.018	Positive
14	0.034	4.9	Sample_6.020	Sample_41.006	Positive
15	0.063	9.2	Sample_6.020	Sample_39.010	Positive
15	0.03	4.3	Sample_6.020	Sample_39.003	Positive
15	0.033	4.8	Sample_6.020	Sample_32.001	Positive
10	0.011	1.5	Sample_6.020	Sample_30.022	Positive
11	0.028	4.1	Sample_6.020	Sample_30.013	Positive
11	0.033	4.8	Sample_6.020	Sample_294.006	Positive
15	0.063	9.2	Sample_6.020	Sample_26.003	Positive
15	0.04	5.9	Sample_6.020	Sample_22.008	Positive
14	0.02	3	Sample_6.020	Sample_15.003	Positive
14	0.04	5.9	Sample_6.020	Sample_12.026	Positive
15	0.06	8.7	Sample_6.020	Sample_109.004	Positive
15	0.042	6.1	Sample_6.020	Sample_10.009	Positive
13	0.009	1.2	Sample_6.014	Sample_6.010	Positive
13	0.041	5.9	Sample_6.014	Sample_55.009	Positive
14	0.032	4.7	Sample_6.014	Sample_55.006	Positive
14	0.024	3.5	Sample_6.014	Sample_51.001	Positive
13	0.032	4.6	Sample_6.014	Sample_49.018	Positive
13	0.032	4.6	Sample_6.014	Sample_41.006	Positive
14	0.059	8.6	Sample_6.014	Sample_39.010	Positive
14	0.028	4	Sample_6.014	Sample_39.003	Positive
14	0.031	4.5	Sample_6.014	Sample_32.001	Positive
9	0.01	1.4	Sample_6.014	Sample_30.022	Positive
10	0.026	3.8	Sample_6.014	Sample_30.013	Positive
11	0.031	4.5	Sample_6.014	Sample_294.006	Positive
14	0.059	8.6	Sample_6.014	Sample_26.003	Positive
14	0.037	5.5	Sample_6.014	Sample_22.008	Positive
10	0.029	4.2	Sample_6.014	Sample_202.007	Positive
14	0.019	2.8	Sample_6.014	Sample_15.003	Positive
13	0.037	5.5	Sample_6.014	Sample_12.026	Positive
14	0.056	8.2	Sample_6.014	Sample_109.004	Positive
14	0.039	5.7	Sample_6.014	Sample_10.009	Positive
12	0.038	5.5	Sample_6.010	Sample_55.009	Positive
13	0.03	4.4	Sample_6.010	Sample_55.006	Positive
13	0.023	3.3	Sample_6.010	Sample_51.001	Positive
12	0.029	4.3	Sample_6.010	Sample_49.018	Positive
12	0.029	4.3	Sample_6.010	Sample_41.006	Positive
13	0.026	3.7	Sample_6.010	Sample_39.003	Positive
13	0.029	4.2	Sample_6.010	Sample_32.001	Positive
9	0.009	1.3	Sample_6.010	Sample_30.022	Positive
10	0.029	4.2	Sample_6.010	Sample_294.006	Positive
13	0.035	5.1	Sample_6.010	Sample_22.008	Positive
10	0.027	3.9	Sample_6.010	Sample_202.007	Positive
13	0.018	2.6	Sample_6.010	Sample_15.003	Positive
12	0.035	5.1	Sample_6.010	Sample_12.026	Positive
13	0.052	7.6	Sample_6.010	Sample_109.004	Positive
13	0.036	5.3	Sample_6.010	Sample_10.009	Positive
6	0.01	1.5	Sample_59.022	Sample_59.008	Positive
6	0.01	1.5	Sample_59.022	Sample_51.001	Positive
6	0.012	1.7	Sample_59.022	Sample_39.003	Positive
6	0.011	1.6	Sample_59.022	Sample_30.013	Positive
32	0.108	15.7	Sample_59.008	Sample_55.009	Positive
28	0.085	12.4	Sample_59.008	Sample_55.006	Positive
23	0.064	9.4	Sample_59.008	Sample_51.001	Positive
28	0.083	12.2	Sample_59.008	Sample_49.018	Positive
27	0.083	12.2	Sample_59.008	Sample_41.006	Positive
37	0.156	22.8	Sample_59.008	Sample_39.010	Positive
28	0.073	10.6	Sample_59.008	Sample_39.003	Positive
22	0.082	11.9	Sample_59.008	Sample_32.001	Positive
10	0.026	3.8	Sample_59.008	Sample_30.022	Positive
24	0.069	10.1	Sample_59.008	Sample_30.013	Positive
14	0.03	4.3	Sample_59.008	Sample_30.012	Positive
16	0.03	4.3	Sample_59.008	Sample_30.007	Positive
19	0.062	9.1	Sample_59.008	Sample_24.014	Positive
27	0.094	13.7	Sample_59.008	Sample_24.012	Positive
22	0.069	10.1	Sample_59.008	Sample_24.007	Positive
29	0.099	14.4	Sample_59.008	Sample_22.008	Positive
10	0.019	2.8	Sample_59.008	Sample_202.005	Positive
33	0.172	25.1	Sample_59.008	Sample_169.014	Positive
35	0.187	27.4	Sample_59.008	Sample_137.002	Positive
28	0.099	14.4	Sample_59.008	Sample_12.026	Positive
11	0.024	3.5	Sample_59.008	Sample_12.022	Positive
33	0.148	21.5	Sample_59.008	Sample_109.004	Positive
37	0.208	30.4	Sample_59.008	Sample_109.003	Positive
28	0.102	15	Sample_59.008	Sample_10.009	Positive
48	0.143	20.8	Sample_55.009	Sample_55.006	Positive
28	0.108	15.7	Sample_55.009	Sample_51.001	Positive
48	0.14	20.4	Sample_55.009	Sample_49.018	Positive
47	0.14	20.4	Sample_55.009	Sample_41.006	Positive
59	0.262	38.2	Sample_55.009	Sample_39.010	Positive
41	0.122	17.8	Sample_55.009	Sample_39.003	Positive
55	0.317	46.3	Sample_55.009	Sample_314.004	Positive
40	0.116	17	Sample_55.009	Sample_30.013	Positive
16	0.049	7.2	Sample_55.009	Sample_30.012	Positive
17	0.049	7.2	Sample_55.009	Sample_30.007	Positive
34	0.105	15.3	Sample_55.009	Sample_24.014	Positive
47	0.157	22.9	Sample_55.009	Sample_24.012	Positive
40	0.116	17	Sample_55.009	Sample_24.007	Positive
48	0.166	24.2	Sample_55.009	Sample_22.008	Positive
29	0.125	18.3	Sample_55.009	Sample_218.019	Positive
38	0.128	18.7	Sample_55.009	Sample_202.007	Positive
11	0.032	4.7	Sample_55.009	Sample_202.005	Positive
53	0.288	42	Sample_55.009	Sample_169.014	Positive
28	0.084	12.3	Sample_55.009	Sample_15.003	Positive
48	0.166	24.2	Sample_55.009	Sample_12.026	Positive
14	0.041	5.9	Sample_55.009	Sample_12.022	Positive
20	0.058	8.5	Sample_55.009	Sample_12.011	Positive
51	0.247	36.1	Sample_55.009	Sample_109.004	Positive
60	0.349	51	Sample_55.009	Sample_109.003	Positive
25	0.073	10.6	Sample_55.009	Sample_10.010	Positive
48	0.172	25.1	Sample_55.009	Sample_10.009	Positive
28	0.085	12.4	Sample_55.006	Sample_51.001	Positive
48	0.11	16.1	Sample_55.006	Sample_49.018	Positive
48	0.11	16.1	Sample_55.006	Sample_41.006	Positive
49	0.207	30.2	Sample_55.006	Sample_39.010	Positive
42	0.097	14.1	Sample_55.006	Sample_39.003	Positive
30	0.108	15.8	Sample_55.006	Sample_32.001	Positive
13	0.034	5	Sample_55.006	Sample_30.022	Positive
40	0.092	13.4	Sample_55.006	Sample_30.013	Positive
17	0.039	5.7	Sample_55.006	Sample_30.007	Positive
46	0.207	30.2	Sample_55.006	Sample_26.003	Positive
33	0.083	12.1	Sample_55.006	Sample_24.014	Positive
43	0.124	18.1	Sample_55.006	Sample_24.012	Positive
40	0.092	13.4	Sample_55.006	Sample_24.007	Positive
49	0.131	19.1	Sample_55.006	Sample_22.008	Positive
29	0.099	14.4	Sample_55.006	Sample_218.019	Positive
39	0.101	14.8	Sample_55.006	Sample_202.007	Positive
11	0.025	3.7	Sample_55.006	Sample_202.005	Positive
43	0.228	33.2	Sample_55.006	Sample_169.014	Positive
29	0.067	9.7	Sample_55.006	Sample_15.003	Positive
47	0.131	19.1	Sample_55.006	Sample_12.026	Positive
14	0.032	4.7	Sample_55.006	Sample_12.022	Positive
20	0.046	6.7	Sample_55.006	Sample_12.011	Positive
41	0.195	28.5	Sample_55.006	Sample_109.004	Positive
49	0.276	40.3	Sample_55.006	Sample_109.003	Positive
25	0.057	8.4	Sample_55.006	Sample_10.010	Positive
49	0.136	19.8	Sample_55.006	Sample_10.009	Positive
27	0.083	12.2	Sample_51.001	Sample_49.018	Positive
27	0.083	12.2	Sample_51.001	Sample_41.006	Positive
28	0.073	10.6	Sample_51.001	Sample_39.003	Positive
24	0.082	11.9	Sample_51.001	Sample_32.001	Positive
11	0.026	3.8	Sample_51.001	Sample_30.022	Positive
23	0.069	10.1	Sample_51.001	Sample_30.013	Positive
11	0.03	4.3	Sample_51.001	Sample_30.007	Positive
8	0.016	2.3	Sample_51.001	Sample_285.002	Positive
12	0.028	4.1	Sample_51.001	Sample_282.006	Positive
9	0.019	2.8	Sample_51.001	Sample_279.011	Positive
9	0.019	2.8	Sample_51.001	Sample_276.007	Positive
9	0.019	2.8	Sample_51.001	Sample_276.004	Positive
9	0.023	3.3	Sample_51.001	Sample_273.017	Positive
9	0.021	3	Sample_51.001	Sample_273.011	Positive
9	0.023	3.3	Sample_51.001	Sample_269.006	Positive
9	0.019	2.8	Sample_51.001	Sample_257.003	Positive
24	0.094	13.7	Sample_51.001	Sample_24.012	Positive
21	0.069	10.1	Sample_51.001	Sample_24.007	Positive
28	0.099	14.4	Sample_51.001	Sample_22.008	Positive
24	0.076	11.2	Sample_51.001	Sample_202.007	Positive
10	0.019	2.8	Sample_51.001	Sample_202.005	Positive
16	0.05	7.3	Sample_51.001	Sample_15.003	Positive
27	0.099	14.4	Sample_51.001	Sample_12.026	Positive
12	0.024	3.5	Sample_51.001	Sample_12.022	Positive
36	0.102	15	Sample_51.001	Sample_10.009	Positive
47	0.108	15.8	Sample_49.018	Sample_41.006	Positive
48	0.203	29.6	Sample_49.018	Sample_39.010	Positive
41	0.095	13.8	Sample_49.018	Sample_39.003	Positive
29	0.106	15.5	Sample_49.018	Sample_32.001	Positive
12	0.034	4.9	Sample_49.018	Sample_30.022	Positive
40	0.09	13.2	Sample_49.018	Sample_30.013	Positive
12	0.038	5.6	Sample_49.018	Sample_30.012	Positive
17	0.038	5.6	Sample_49.018	Sample_30.007	Positive
45	0.203	29.6	Sample_49.018	Sample_26.003	Positive
33	0.081	11.8	Sample_49.018	Sample_24.014	Positive
43	0.122	17.8	Sample_49.018	Sample_24.012	Positive
40	0.09	13.2	Sample_49.018	Sample_24.007	Positive
36	0.18	26.3	Sample_49.018	Sample_223.007	Positive
48	0.128	18.7	Sample_49.018	Sample_22.008	Positive
29	0.097	14.1	Sample_49.018	Sample_218.019	Positive
38	0.099	14.5	Sample_49.018	Sample_202.007	Positive
11	0.025	3.6	Sample_49.018	Sample_202.005	Positive
42	0.223	32.5	Sample_49.018	Sample_169.014	Positive
28	0.065	9.5	Sample_49.018	Sample_15.003	Positive
46	0.128	18.7	Sample_49.018	Sample_12.026	Positive
14	0.032	4.6	Sample_49.018	Sample_12.022	Positive
20	0.045	6.6	Sample_49.018	Sample_12.011	Positive
40	0.191	27.9	Sample_49.018	Sample_109.004	Positive
48	0.27	39.5	Sample_49.018	Sample_109.003	Positive
25	0.056	8.2	Sample_49.018	Sample_10.010	Positive
48	0.133	19.4	Sample_49.018	Sample_10.009	Positive
48	0.203	29.6	Sample_41.006	Sample_39.010	Positive
41	0.095	13.8	Sample_41.006	Sample_39.003	Positive
29	0.106	15.5	Sample_41.006	Sample_32.001	Positive
12	0.034	4.9	Sample_41.006	Sample_30.022	Positive
39	0.09	13.2	Sample_41.006	Sample_30.013	Positive
12	0.038	5.6	Sample_41.006	Sample_30.012	Positive
16	0.038	5.6	Sample_41.006	Sample_30.007	Positive
45	0.203	29.6	Sample_41.006	Sample_26.003	Positive
33	0.081	11.8	Sample_41.006	Sample_24.014	Positive
43	0.122	17.8	Sample_41.006	Sample_24.012	Positive
40	0.09	13.2	Sample_41.006	Sample_24.007	Positive
36	0.18	26.3	Sample_41.006	Sample_223.007	Positive
48	0.128	18.7	Sample_41.006	Sample_22.008	Positive
28	0.097	14.1	Sample_41.006	Sample_218.019	Positive
39	0.099	14.5	Sample_41.006	Sample_202.007	Positive
11	0.025	3.6	Sample_41.006	Sample_202.005	Positive
42	0.223	32.5	Sample_41.006	Sample_169.014	Positive
28	0.065	9.5	Sample_41.006	Sample_15.003	Positive
47	0.128	18.7	Sample_41.006	Sample_12.026	Positive
14	0.032	4.6	Sample_41.006	Sample_12.022	Positive
20	0.045	6.6	Sample_41.006	Sample_12.011	Positive
40	0.191	27.9	Sample_41.006	Sample_109.004	Positive
48	0.27	39.5	Sample_41.006	Sample_109.003	Positive
25	0.056	8.2	Sample_41.006	Sample_10.010	Positive
48	0.133	19.4	Sample_41.006	Sample_10.009	Positive
42	0.177	25.9	Sample_39.010	Sample_39.003	Positive
77	0.46	67.2	Sample_39.010	Sample_314.004	Positive
15	0.063	9.2	Sample_39.010	Sample_30.022	Positive
40	0.169	24.7	Sample_39.010	Sample_30.013	Positive
17	0.072	10.5	Sample_39.010	Sample_30.012	Positive
17	0.072	10.5	Sample_39.010	Sample_30.007	Positive
65	0.38	55.5	Sample_39.010	Sample_26.003	Positive
36	0.152	22.2	Sample_39.010	Sample_24.014	Positive
54	0.228	33.3	Sample_39.010	Sample_24.012	Positive
40	0.169	24.7	Sample_39.010	Sample_24.007	Positive
55	0.241	35.1	Sample_39.010	Sample_22.008	Positive
36	0.182	26.5	Sample_39.010	Sample_218.019	Positive
39	0.186	27.1	Sample_39.010	Sample_202.007	Positive
41	0.182	26.5	Sample_39.010	Sample_169.017	Positive
84	0.418	61	Sample_39.010	Sample_169.014	Positive
26	0.11	16	Sample_39.010	Sample_169.007	Positive
21	0.089	12.9	Sample_39.010	Sample_167.009	Positive
26	0.11	16	Sample_39.010	Sample_155.017	Positive
22	0.093	13.6	Sample_39.010	Sample_153.016	Positive
22	0.093	13.6	Sample_39.010	Sample_153.012	Positive
17	0.072	10.5	Sample_39.010	Sample_151.013	Positive
29	0.122	17.9	Sample_39.010	Sample_15.003	Positive
23	0.097	14.2	Sample_39.010	Sample_143.007	Positive
79	0.456	66.6	Sample_39.010	Sample_137.002	Positive
23	0.097	14.2	Sample_39.010	Sample_132.002	Positive
17	0.072	10.5	Sample_39.010	Sample_127.002	Positive
23	0.097	14.2	Sample_39.010	Sample_127.001	Positive
57	0.241	35.1	Sample_39.010	Sample_12.026	Positive
14	0.059	8.6	Sample_39.010	Sample_12.022	Positive
20	0.084	12.3	Sample_39.010	Sample_12.011	Positive
81	0.359	52.4	Sample_39.010	Sample_109.004	Positive
89	0.507	74	Sample_39.010	Sample_109.003	Positive
36	0.152	22.2	Sample_39.010	Sample_107.010	Positive
25	0.106	15.4	Sample_39.010	Sample_10.010	Positive
49	0.249	36.4	Sample_39.010	Sample_10.009	Positive
28	0.093	13.5	Sample_39.003	Sample_32.001	Positive
39	0.215	31.4	Sample_39.003	Sample_314.004	Positive
13	0.03	4.3	Sample_39.003	Sample_30.022	Positive
35	0.079	11.5	Sample_39.003	Sample_30.013	Positive
12	0.033	4.9	Sample_39.003	Sample_30.012	Positive
16	0.033	4.9	Sample_39.003	Sample_30.007	Positive
39	0.177	25.9	Sample_39.003	Sample_26.003	Positive
27	0.071	10.4	Sample_39.003	Sample_24.014	Positive
36	0.106	15.5	Sample_39.003	Sample_24.012	Positive
34	0.079	11.5	Sample_39.003	Sample_24.007	Positive
42	0.112	16.4	Sample_39.003	Sample_22.008	Positive
23	0.085	12.4	Sample_39.003	Sample_218.019	Positive
32	0.087	12.7	Sample_39.003	Sample_202.007	Positive
10	0.022	3.2	Sample_39.003	Sample_202.005	Positive
38	0.195	28.5	Sample_39.003	Sample_169.014	Positive
26	0.057	8.3	Sample_39.003	Sample_15.003	Positive
40	0.213	31.1	Sample_39.003	Sample_137.002	Positive
41	0.112	16.4	Sample_39.003	Sample_12.026	Positive
13	0.028	4	Sample_39.003	Sample_12.022	Positive
15	0.039	5.8	Sample_39.003	Sample_12.011	Positive
38	0.167	24.5	Sample_39.003	Sample_109.004	Positive
42	0.236	34.5	Sample_39.003	Sample_109.003	Positive
20	0.049	7.2	Sample_39.003	Sample_10.010	Positive
42	0.116	17	Sample_39.003	Sample_10.009	Positive
15	0.015	2.2	Sample_330.012	Sample_330.008	Positive
15	0.036	5.2	Sample_330.012	Sample_321.019	Positive
15	0.012	1.7	Sample_330.012	Sample_317.021	Positive
15	0.013	2	Sample_330.012	Sample_314.001	Positive
15	0.015	2.3	Sample_330.012	Sample_310.003	Positive
15	0.014	2.1	Sample_330.012	Sample_306.003	Positive
15	0.034	5	Sample_330.012	Sample_301.006	Positive
15	0.012	1.7	Sample_330.012	Sample_294.017	Positive
15	0.033	4.8	Sample_330.012	Sample_294.006	Positive
15	0.013	2	Sample_330.012	Sample_294.001	Positive
15	0.011	1.6	Sample_330.012	Sample_288.015	Positive
15	0.011	1.6	Sample_330.012	Sample_288.008	Positive
15	0.015	2.2	Sample_330.012	Sample_288.004	Positive
10	0.014	2.1	Sample_330.012	Sample_285.010	Positive
13	0.016	2.4	Sample_330.012	Sample_273.010	Positive
13	0.015	2.3	Sample_330.012	Sample_249.005	Positive
15	0.018	2.7	Sample_330.012	Sample_245.001	Positive
21	0.05	7.3	Sample_330.008	Sample_321.019	Positive
17	0.017	2.4	Sample_330.008	Sample_317.021	Positive
18	0.019	2.7	Sample_330.008	Sample_314.001	Positive
21	0.022	3.2	Sample_330.008	Sample_310.003	Positive
20	0.02	2.9	Sample_330.008	Sample_306.003	Positive
15	0.048	7	Sample_330.008	Sample_301.006	Positive
17	0.017	2.4	Sample_330.008	Sample_294.017	Positive
21	0.046	6.8	Sample_330.008	Sample_294.006	Positive
19	0.019	2.7	Sample_330.008	Sample_294.001	Positive
16	0.016	2.3	Sample_330.008	Sample_288.015	Positive
16	0.016	2.3	Sample_330.008	Sample_288.008	Positive
21	0.021	3	Sample_330.008	Sample_288.004	Positive
16	0.02	2.9	Sample_330.008	Sample_285.010	Positive
7	0.011	1.6	Sample_330.008	Sample_279.011	Positive
7	0.011	1.6	Sample_330.008	Sample_276.007	Positive
7	0.011	1.6	Sample_330.008	Sample_276.004	Positive
9	0.013	1.9	Sample_330.008	Sample_273.017	Positive
8	0.012	1.7	Sample_330.008	Sample_273.011	Positive
19	0.023	3.3	Sample_330.008	Sample_273.010	Positive
9	0.013	1.9	Sample_330.008	Sample_269.006	Positive
6	0.007	1	Sample_330.008	Sample_265.016	Positive
7	0.011	1.6	Sample_330.008	Sample_257.003	Positive
7	0.007	1	Sample_330.008	Sample_253.018	Positive
19	0.022	3.2	Sample_330.008	Sample_249.005	Positive
21	0.026	3.7	Sample_330.008	Sample_245.001	Positive
17	0.041	5.9	Sample_321.019	Sample_317.021	Positive
18	0.045	6.6	Sample_321.019	Sample_314.001	Positive
22	0.053	7.7	Sample_321.019	Sample_310.003	Positive
20	0.048	7	Sample_321.019	Sample_306.003	Positive
32	0.117	17.1	Sample_321.019	Sample_301.006	Positive
17	0.041	5.9	Sample_321.019	Sample_294.017	Positive
31	0.112	16.4	Sample_321.019	Sample_294.006	Positive
19	0.045	6.6	Sample_321.019	Sample_294.001	Positive
16	0.038	5.6	Sample_321.019	Sample_288.015	Positive
16	0.038	5.6	Sample_321.019	Sample_288.008	Positive
21	0.05	7.3	Sample_321.019	Sample_288.004	Positive
17	0.048	7	Sample_321.019	Sample_285.010	Positive
20	0.055	8	Sample_321.019	Sample_273.010	Positive
7	0.017	2.4	Sample_321.019	Sample_265.016	Positive
7	0.017	2.4	Sample_321.019	Sample_253.018	Positive
20	0.053	7.7	Sample_321.019	Sample_249.005	Positive
22	0.062	9.1	Sample_321.019	Sample_245.001	Positive
7	0.017	2.4	Sample_321.019	Sample_221.009	Positive
10	0.029	4.2	Sample_321.019	Sample_220.007	Positive
26	0.112	16.4	Sample_321.019	Sample_210.006	Positive
16	0.053	7.7	Sample_321.019	Sample_196.005	Positive
14	0.036	5.2	Sample_321.019	Sample_194.008	Positive
13	0.033	4.8	Sample_32.001	Sample_30.022	Positive
24	0.088	12.9	Sample_32.001	Sample_30.013	Positive
12	0.037	5.5	Sample_32.001	Sample_30.007	Positive
26	0.104	15.1	Sample_32.001	Sample_294.006	Positive
39	0.198	29	Sample_32.001	Sample_26.003	Positive
22	0.088	12.9	Sample_32.001	Sample_24.007	Positive
32	0.126	18.3	Sample_32.001	Sample_22.008	Positive
20	0.064	9.3	Sample_32.001	Sample_15.003	Positive
29	0.126	18.3	Sample_32.001	Sample_12.026	Positive
31	0.13	19	Sample_32.001	Sample_10.009	Positive
16	0.015	2.2	Sample_317.021	Sample_314.001	Positive
17	0.018	2.6	Sample_317.021	Sample_310.003	Positive
17	0.016	2.3	Sample_317.021	Sample_306.003	Positive
15	0.039	5.7	Sample_317.021	Sample_301.006	Positive
16	0.014	2	Sample_317.021	Sample_294.017	Positive
17	0.037	5.5	Sample_317.021	Sample_294.006	Positive
17	0.015	2.2	Sample_317.021	Sample_294.001	Positive
15	0.013	1.9	Sample_317.021	Sample_288.015	Positive
15	0.013	1.9	Sample_317.021	Sample_288.008	Positive
17	0.017	2.4	Sample_317.021	Sample_288.004	Positive
12	0.016	2.3	Sample_317.021	Sample_285.010	Positive
15	0.018	2.7	Sample_317.021	Sample_273.010	Positive
15	0.018	2.6	Sample_317.021	Sample_249.005	Positive
17	0.021	3	Sample_317.021	Sample_245.001	Positive
40	0.22	32.1	Sample_314.004	Sample_169.017	Positive
22	0.112	16.4	Sample_314.004	Sample_153.012	Positive
28	0.148	21.7	Sample_314.004	Sample_15.003	Positive
23	0.118	17.2	Sample_314.004	Sample_143.007	Positive
23	0.118	17.2	Sample_314.004	Sample_132.002	Positive
51	0.291	42.6	Sample_314.004	Sample_12.026	Positive
72	0.435	63.5	Sample_314.004	Sample_109.004	Positive
35	0.184	26.9	Sample_314.004	Sample_107.010	Positive
18	0.02	2.9	Sample_314.001	Sample_310.003	Positive
18	0.018	2.6	Sample_314.001	Sample_306.003	Positive
15	0.044	6.4	Sample_314.001	Sample_301.006	Positive
17	0.015	2.2	Sample_314.001	Sample_294.017	Positive
19	0.042	6.1	Sample_314.001	Sample_294.006	Positive
18	0.017	2.5	Sample_314.001	Sample_294.001	Positive
16	0.014	2.1	Sample_314.001	Sample_288.015	Positive
16	0.014	2.1	Sample_314.001	Sample_288.008	Positive
18	0.019	2.7	Sample_314.001	Sample_288.004	Positive
13	0.018	2.6	Sample_314.001	Sample_285.010	Positive
16	0.021	3	Sample_314.001	Sample_273.010	Positive
16	0.02	2.9	Sample_314.001	Sample_249.005	Positive
18	0.023	3.4	Sample_314.001	Sample_245.001	Positive
20	0.021	3	Sample_310.003	Sample_306.003	Positive
15	0.051	7.4	Sample_310.003	Sample_301.006	Positive
17	0.018	2.6	Sample_310.003	Sample_294.017	Positive
22	0.049	7.1	Sample_310.003	Sample_294.006	Positive
19	0.02	2.9	Sample_310.003	Sample_294.001	Positive
16	0.017	2.4	Sample_310.003	Sample_288.015	Positive
16	0.017	2.4	Sample_310.003	Sample_288.008	Positive
21	0.022	3.2	Sample_310.003	Sample_288.004	Positive
6	0.009	1.4	Sample_310.003	Sample_285.022	Positive
17	0.021	3	Sample_310.003	Sample_285.010	Positive
6	0.009	1.4	Sample_310.003	Sample_285.002	Positive
8	0.011	1.7	Sample_310.003	Sample_279.011	Positive
8	0.011	1.7	Sample_310.003	Sample_276.007	Positive
8	0.011	1.7	Sample_310.003	Sample_276.004	Positive
10	0.013	2	Sample_310.003	Sample_273.017	Positive
9	0.012	1.8	Sample_310.003	Sample_273.011	Positive
20	0.024	3.5	Sample_310.003	Sample_273.010	Positive
10	0.013	2	Sample_310.003	Sample_269.006	Positive
7	0.007	1.1	Sample_310.003	Sample_265.016	Positive
8	0.011	1.7	Sample_310.003	Sample_257.003	Positive
7	0.007	1.1	Sample_310.003	Sample_253.018	Positive
20	0.023	3.3	Sample_310.003	Sample_249.005	Positive
22	0.027	3.9	Sample_310.003	Sample_245.001	Positive
15	0.046	6.7	Sample_306.003	Sample_301.006	Positive
17	0.016	2.3	Sample_306.003	Sample_294.017	Positive
20	0.044	6.4	Sample_306.003	Sample_294.006	Positive
19	0.018	2.6	Sample_306.003	Sample_294.001	Positive
16	0.015	2.2	Sample_306.003	Sample_288.015	Positive
16	0.015	2.2	Sample_306.003	Sample_288.008	Positive
20	0.02	2.9	Sample_306.003	Sample_288.004	Positive
15	0.019	2.7	Sample_306.003	Sample_285.010	Positive
6	0.01	1.5	Sample_306.003	Sample_279.011	Positive
6	0.01	1.5	Sample_306.003	Sample_276.007	Positive
6	0.01	1.5	Sample_306.003	Sample_276.004	Positive
8	0.012	1.8	Sample_306.003	Sample_273.017	Positive
7	0.011	1.6	Sample_306.003	Sample_273.011	Positive
18	0.022	3.2	Sample_306.003	Sample_273.010	Positive
8	0.012	1.8	Sample_306.003	Sample_269.006	Positive
6	0.01	1.5	Sample_306.003	Sample_257.003	Positive
18	0.021	3	Sample_306.003	Sample_249.005	Positive
20	0.024	3.6	Sample_306.003	Sample_245.001	Positive
15	0.039	5.7	Sample_301.006	Sample_294.017	Positive
15	0.044	6.4	Sample_301.006	Sample_294.001	Positive
15	0.037	5.4	Sample_301.006	Sample_288.015	Positive
15	0.037	5.4	Sample_301.006	Sample_288.008	Positive
15	0.048	7	Sample_301.006	Sample_288.004	Positive
31	0.09	13.1	Sample_301.006	Sample_239.005	Positive
23	0.064	9.4	Sample_301.006	Sample_238.006	Positive
28	0.078	11.4	Sample_301.006	Sample_236.001	Positive
25	0.069	10.1	Sample_301.006	Sample_226.009	Positive
39	0.184	26.8	Sample_301.006	Sample_223.007	Positive
27	0.071	10.4	Sample_301.006	Sample_221.011	Positive
7	0.016	2.3	Sample_301.006	Sample_221.009	Positive
19	0.069	10.1	Sample_301.006	Sample_221.005	Positive
12	0.028	4	Sample_301.006	Sample_220.007	Positive
39	0.108	15.8	Sample_301.006	Sample_210.006	Positive
32	0.092	13.4	Sample_301.006	Sample_205.001	Positive
31	0.085	12.4	Sample_301.006	Sample_199.009	Positive
11	0.032	4.7	Sample_301.006	Sample_199.007	Positive
22	0.051	7.4	Sample_301.006	Sample_196.005	Positive
15	0.034	5	Sample_301.006	Sample_194.008	Positive
24	0.067	9.7	Sample_301.006	Sample_192.012	Positive
27	0.074	10.7	Sample_301.006	Sample_185.005	Positive
32	0.131	19.1	Sample_301.006	Sample_181.008	Positive
28	0.08	11.7	Sample_301.006	Sample_181.003	Positive
21	0.057	8.4	Sample_301.006	Sample_180.009	Positive
9	0.025	3.7	Sample_301.004	Sample_24.012	Positive
10	0.028	4.1	Sample_30.022	Sample_30.013	Positive
15	0.063	9.2	Sample_30.022	Sample_26.003	Positive
14	0.04	5.9	Sample_30.022	Sample_22.008	Positive
9	0.02	3	Sample_30.022	Sample_15.003	Positive
14	0.04	5.9	Sample_30.022	Sample_12.026	Positive
15	0.06	8.7	Sample_30.022	Sample_109.004	Positive
13	0.042	6.1	Sample_30.022	Sample_10.009	Positive
12	0.032	4.7	Sample_30.013	Sample_30.012	Positive
16	0.032	4.7	Sample_30.013	Sample_30.007	Positive
39	0.169	24.7	Sample_30.013	Sample_26.003	Positive
29	0.068	9.9	Sample_30.013	Sample_24.014	Positive
37	0.101	14.8	Sample_30.013	Sample_24.012	Positive
35	0.075	11	Sample_30.013	Sample_24.007	Positive
32	0.15	21.9	Sample_30.013	Sample_223.007	Positive
40	0.107	15.6	Sample_30.013	Sample_22.008	Positive
26	0.081	11.8	Sample_30.013	Sample_218.019	Positive
32	0.083	12.1	Sample_30.013	Sample_202.007	Positive
10	0.021	3	Sample_30.013	Sample_202.005	Positive
22	0.054	7.9	Sample_30.013	Sample_15.003	Positive
39	0.107	15.6	Sample_30.013	Sample_12.026	Positive
14	0.026	3.8	Sample_30.013	Sample_12.022	Positive
18	0.038	5.5	Sample_30.013	Sample_12.011	Positive
35	0.16	23.3	Sample_30.013	Sample_109.004	Positive
40	0.225	32.9	Sample_30.013	Sample_109.003	Positive
24	0.047	6.8	Sample_30.013	Sample_10.010	Positive
40	0.111	16.2	Sample_30.013	Sample_10.009	Positive
9	0.014	2	Sample_30.012	Sample_30.007	Positive
13	0.029	4.2	Sample_30.012	Sample_24.014	Positive
14	0.043	6.3	Sample_30.012	Sample_24.012	Positive
11	0.032	4.7	Sample_30.012	Sample_24.007	Positive
6	0.009	1.3	Sample_30.012	Sample_202.005	Positive
8	0.011	1.6	Sample_30.012	Sample_12.022	Positive
16	0.029	4.2	Sample_30.007	Sample_24.014	Positive
13	0.043	6.3	Sample_30.007	Sample_24.012	Positive
14	0.032	4.7	Sample_30.007	Sample_24.007	Positive
16	0.064	9.3	Sample_30.007	Sample_223.007	Positive
17	0.045	6.6	Sample_30.007	Sample_22.008	Positive
12	0.035	5.1	Sample_30.007	Sample_202.007	Positive
7	0.009	1.3	Sample_30.007	Sample_202.005	Positive
16	0.045	6.6	Sample_30.007	Sample_12.026	Positive
8	0.011	1.6	Sample_30.007	Sample_12.022	Positive
12	0.02	2.9	Sample_30.007	Sample_10.010	Positive
17	0.047	6.9	Sample_30.007	Sample_10.009	Positive
17	0.037	5.5	Sample_294.017	Sample_294.006	Positive
17	0.015	2.2	Sample_294.017	Sample_294.001	Positive
16	0.013	1.9	Sample_294.017	Sample_288.015	Positive
16	0.013	1.9	Sample_294.017	Sample_288.008	Positive
17	0.017	2.4	Sample_294.017	Sample_288.004	Positive
12	0.016	2.3	Sample_294.017	Sample_285.010	Positive
15	0.018	2.7	Sample_294.017	Sample_273.010	Positive
15	0.018	2.6	Sample_294.017	Sample_249.005	Positive
17	0.021	3	Sample_294.017	Sample_245.001	Positive
19	0.042	6.1	Sample_294.006	Sample_294.001	Positive
16	0.035	5.2	Sample_294.006	Sample_288.015	Positive
16	0.035	5.2	Sample_294.006	Sample_288.008	Positive
21	0.046	6.8	Sample_294.006	Sample_288.004	Positive
9	0.02	2.9	Sample_294.006	Sample_285.022	Positive
20	0.044	6.4	Sample_294.006	Sample_285.010	Positive
9	0.02	2.9	Sample_294.006	Sample_285.002	Positive
12	0.035	5.2	Sample_294.006	Sample_282.006	Positive
11	0.024	3.5	Sample_294.006	Sample_279.011	Positive
11	0.024	3.5	Sample_294.006	Sample_276.007	Positive
11	0.024	3.5	Sample_294.006	Sample_276.004	Positive
13	0.029	4.2	Sample_294.006	Sample_273.017	Positive
12	0.026	3.9	Sample_294.006	Sample_273.011	Positive
23	0.051	7.4	Sample_294.006	Sample_273.010	Positive
13	0.029	4.2	Sample_294.006	Sample_269.006	Positive
7	0.015	2.3	Sample_294.006	Sample_265.016	Positive
11	0.024	3.5	Sample_294.006	Sample_257.003	Positive
7	0.015	2.3	Sample_294.006	Sample_253.018	Positive
22	0.049	7.1	Sample_294.006	Sample_249.005	Positive
26	0.057	8.4	Sample_294.006	Sample_245.001	Positive
16	0.014	2.1	Sample_294.001	Sample_288.015	Positive
16	0.014	2.1	Sample_294.001	Sample_288.008	Positive
19	0.019	2.7	Sample_294.001	Sample_288.004	Positive
14	0.018	2.6	Sample_294.001	Sample_285.010	Positive
7	0.012	1.7	Sample_294.001	Sample_273.017	Positive
17	0.021	3	Sample_294.001	Sample_273.010	Positive
7	0.012	1.7	Sample_294.001	Sample_269.006	Positive
17	0.02	2.9	Sample_294.001	Sample_249.005	Positive
19	0.023	3.4	Sample_294.001	Sample_245.001	Positive
16	0.012	1.8	Sample_288.015	Sample_288.008	Positive
16	0.016	2.3	Sample_288.015	Sample_288.004	Positive
11	0.015	2.2	Sample_288.015	Sample_285.010	Positive
14	0.017	2.5	Sample_288.015	Sample_273.010	Positive
14	0.017	2.4	Sample_288.015	Sample_249.005	Positive
16	0.02	2.8	Sample_288.015	Sample_245.001	Positive
16	0.016	2.3	Sample_288.008	Sample_288.004	Positive
11	0.015	2.2	Sample_288.008	Sample_285.010	Positive
14	0.017	2.5	Sample_288.008	Sample_273.010	Positive
14	0.017	2.4	Sample_288.008	Sample_249.005	Positive
16	0.02	2.8	Sample_288.008	Sample_245.001	Positive
16	0.02	2.9	Sample_288.004	Sample_285.010	Positive
7	0.011	1.6	Sample_288.004	Sample_279.011	Positive
7	0.011	1.6	Sample_288.004	Sample_276.007	Positive
7	0.011	1.6	Sample_288.004	Sample_276.004	Positive
9	0.013	1.9	Sample_288.004	Sample_273.017	Positive
8	0.012	1.7	Sample_288.004	Sample_273.011	Positive
19	0.023	3.3	Sample_288.004	Sample_273.010	Positive
9	0.013	1.9	Sample_288.004	Sample_269.006	Positive
6	0.007	1	Sample_288.004	Sample_265.016	Positive
7	0.011	1.6	Sample_288.004	Sample_257.003	Positive
7	0.007	1	Sample_288.004	Sample_253.018	Positive
19	0.022	3.2	Sample_288.004	Sample_249.005	Positive
21	0.026	3.7	Sample_288.004	Sample_245.001	Positive
8	0.008	1.2	Sample_285.022	Sample_285.010	Positive
9	0.01	1.4	Sample_285.022	Sample_273.010	Positive
8	0.009	1.4	Sample_285.022	Sample_249.005	Positive
9	0.011	1.6	Sample_285.022	Sample_245.001	Positive
9	0.008	1.2	Sample_285.010	Sample_285.002	Positive
8	0.015	2.2	Sample_285.010	Sample_282.006	Positive
11	0.01	1.5	Sample_285.010	Sample_279.011	Positive
11	0.01	1.5	Sample_285.010	Sample_276.007	Positive
11	0.01	1.5	Sample_285.010	Sample_276.004	Positive
13	0.012	1.8	Sample_285.010	Sample_273.017	Positive
12	0.011	1.6	Sample_285.010	Sample_273.011	Positive
18	0.022	3.2	Sample_285.010	Sample_273.010	Positive
13	0.012	1.8	Sample_285.010	Sample_269.006	Positive
11	0.01	1.5	Sample_285.010	Sample_257.003	Positive
19	0.021	3	Sample_285.010	Sample_249.005	Positive
20	0.024	3.6	Sample_285.010	Sample_245.001	Positive
9	0.01	1.4	Sample_285.002	Sample_273.010	Positive
8	0.009	1.4	Sample_285.002	Sample_249.005	Positive
9	0.011	1.6	Sample_285.002	Sample_245.001	Positive
9	0.025	3.6	Sample_285.002	Sample_10.009	Positive
6	0.008	1.2	Sample_282.006	Sample_279.011	Positive
6	0.008	1.2	Sample_282.006	Sample_276.007	Positive
6	0.008	1.2	Sample_282.006	Sample_276.004	Positive
6	0.01	1.4	Sample_282.006	Sample_273.017	Positive
6	0.009	1.3	Sample_282.006	Sample_273.011	Positive
9	0.017	2.5	Sample_282.006	Sample_273.010	Positive
6	0.01	1.4	Sample_282.006	Sample_269.006	Positive
6	0.008	1.2	Sample_282.006	Sample_257.003	Positive
8	0.017	2.4	Sample_282.006	Sample_249.005	Positive
9	0.02	2.8	Sample_282.006	Sample_245.001	Positive
12	0.033	4.8	Sample_282.006	Sample_202.007	Positive
13	0.044	6.5	Sample_282.006	Sample_10.009	Positive
11	0.012	1.7	Sample_279.011	Sample_273.010	Positive
10	0.011	1.7	Sample_279.011	Sample_249.005	Positive
11	0.013	2	Sample_279.011	Sample_245.001	Positive
10	0.03	4.4	Sample_279.011	Sample_10.009	Positive
11	0.012	1.7	Sample_276.007	Sample_273.010	Positive
10	0.011	1.7	Sample_276.007	Sample_249.005	Positive
11	0.013	2	Sample_276.007	Sample_245.001	Positive
10	0.03	4.4	Sample_276.007	Sample_10.009	Positive
11	0.012	1.7	Sample_276.004	Sample_273.010	Positive
10	0.011	1.7	Sample_276.004	Sample_249.005	Positive
11	0.013	2	Sample_276.004	Sample_245.001	Positive
10	0.03	4.4	Sample_276.004	Sample_10.009	Positive
11	0.007	1.1	Sample_273.017	Sample_273.011	Positive
12	0.014	2	Sample_273.017	Sample_273.010	Positive
11	0.008	1.2	Sample_273.017	Sample_269.006	Positive
12	0.013	2	Sample_273.017	Sample_249.005	Positive
13	0.016	2.3	Sample_273.017	Sample_245.001	Positive
11	0.013	1.9	Sample_273.011	Sample_273.010	Positive
11	0.007	1.1	Sample_273.011	Sample_269.006	Positive
11	0.012	1.8	Sample_273.011	Sample_249.005	Positive
12	0.015	2.1	Sample_273.011	Sample_245.001	Positive
13	0.014	2	Sample_273.010	Sample_269.006	Positive
7	0.008	1.1	Sample_273.010	Sample_265.016	Positive
11	0.012	1.7	Sample_273.010	Sample_257.003	Positive
7	0.008	1.1	Sample_273.010	Sample_253.018	Positive
20	0.024	3.5	Sample_273.010	Sample_249.005	Positive
23	0.028	4.1	Sample_273.010	Sample_245.001	Positive
12	0.013	2	Sample_269.006	Sample_249.005	Positive
13	0.016	2.3	Sample_269.006	Sample_245.001	Positive
7	0.007	1.1	Sample_265.016	Sample_249.005	Positive
7	0.009	1.2	Sample_265.016	Sample_245.001	Positive
33	0.152	22.2	Sample_26.003	Sample_24.014	Positive
43	0.228	33.3	Sample_26.003	Sample_24.012	Positive
37	0.169	24.7	Sample_26.003	Sample_24.007	Positive
61	0.338	49.3	Sample_26.003	Sample_223.007	Positive
51	0.241	35.1	Sample_26.003	Sample_22.008	Positive
38	0.182	26.5	Sample_26.003	Sample_218.019	Positive
36	0.186	27.1	Sample_26.003	Sample_202.007	Positive
30	0.148	21.6	Sample_26.003	Sample_178.028	Positive
28	0.122	17.9	Sample_26.003	Sample_15.003	Positive
80	0.456	66.6	Sample_26.003	Sample_137.002	Positive
51	0.241	35.1	Sample_26.003	Sample_12.026	Positive
14	0.059	8.6	Sample_26.003	Sample_12.022	Positive
89	0.507	74	Sample_26.003	Sample_109.003	Positive
23	0.106	15.4	Sample_26.003	Sample_10.010	Positive
46	0.249	36.4	Sample_26.003	Sample_10.009	Positive
10	0.011	1.7	Sample_257.003	Sample_249.005	Positive
11	0.013	2	Sample_257.003	Sample_245.001	Positive
10	0.03	4.4	Sample_257.003	Sample_10.009	Positive
7	0.007	1.1	Sample_253.018	Sample_249.005	Positive
7	0.009	1.2	Sample_253.018	Sample_245.001	Positive
22	0.027	3.9	Sample_249.005	Sample_245.001	Positive
30	0.091	13.3	Sample_24.014	Sample_24.012	Positive
30	0.068	9.9	Sample_24.014	Sample_24.007	Positive
32	0.135	19.7	Sample_24.014	Sample_223.007	Positive
33	0.096	14.1	Sample_24.014	Sample_22.008	Positive
24	0.073	10.6	Sample_24.014	Sample_218.019	Positive
28	0.074	10.8	Sample_24.014	Sample_202.007	Positive
10	0.019	2.7	Sample_24.014	Sample_202.005	Positive
15	0.049	7.2	Sample_24.014	Sample_15.003	Positive
34	0.096	14.1	Sample_24.014	Sample_12.026	Positive
12	0.024	3.5	Sample_24.014	Sample_12.022	Positive
17	0.034	4.9	Sample_24.014	Sample_12.011	Positive
30	0.144	21	Sample_24.014	Sample_109.004	Positive
36	0.203	29.6	Sample_24.014	Sample_109.003	Positive
25	0.042	6.2	Sample_24.014	Sample_10.010	Positive
33	0.1	14.5	Sample_24.014	Sample_10.009	Positive
39	0.101	14.8	Sample_24.012	Sample_24.007	Positive
44	0.144	21.1	Sample_24.012	Sample_22.008	Positive
26	0.109	15.9	Sample_24.012	Sample_218.019	Positive
37	0.111	16.3	Sample_24.012	Sample_202.007	Positive
11	0.028	4.1	Sample_24.012	Sample_202.005	Positive
48	0.251	36.6	Sample_24.012	Sample_169.014	Positive
25	0.073	10.7	Sample_24.012	Sample_15.003	Positive
45	0.144	21.1	Sample_24.012	Sample_12.026	Positive
14	0.035	5.2	Sample_24.012	Sample_12.022	Positive
20	0.051	7.4	Sample_24.012	Sample_12.011	Positive
46	0.215	31.4	Sample_24.012	Sample_109.004	Positive
54	0.304	44.4	Sample_24.012	Sample_109.003	Positive
25	0.063	9.2	Sample_24.012	Sample_10.010	Positive
43	0.149	21.8	Sample_24.012	Sample_10.009	Positive
34	0.15	21.9	Sample_24.007	Sample_223.007	Positive
40	0.107	15.6	Sample_24.007	Sample_22.008	Positive
27	0.081	11.8	Sample_24.007	Sample_218.019	Positive
34	0.083	12.1	Sample_24.007	Sample_202.007	Positive
10	0.021	3	Sample_24.007	Sample_202.005	Positive
21	0.054	7.9	Sample_24.007	Sample_15.003	Positive
40	0.107	15.6	Sample_24.007	Sample_12.026	Positive
12	0.026	3.8	Sample_24.007	Sample_12.022	Positive
19	0.038	5.5	Sample_24.007	Sample_12.011	Positive
33	0.16	23.3	Sample_24.007	Sample_109.004	Positive
40	0.225	32.9	Sample_24.007	Sample_109.003	Positive
25	0.047	6.8	Sample_24.007	Sample_10.010	Positive
40	0.111	16.2	Sample_24.007	Sample_10.009	Positive
28	0.051	7.5	Sample_239.005	Sample_238.006	Positive
34	0.062	9.1	Sample_239.005	Sample_236.001	Positive
10	0.018	2.7	Sample_239.005	Sample_226.010	Positive
30	0.055	8	Sample_239.005	Sample_226.009	Positive
34	0.146	21.4	Sample_239.005	Sample_223.007	Positive
31	0.057	8.3	Sample_239.005	Sample_221.011	Positive
7	0.013	1.9	Sample_239.005	Sample_221.009	Positive
19	0.055	8	Sample_239.005	Sample_221.005	Positive
12	0.022	3.2	Sample_239.005	Sample_220.007	Positive
39	0.086	12.6	Sample_239.005	Sample_210.006	Positive
39	0.073	10.7	Sample_239.005	Sample_205.001	Positive
37	0.068	9.9	Sample_239.005	Sample_199.009	Positive
14	0.026	3.7	Sample_239.005	Sample_199.007	Positive
22	0.04	5.9	Sample_239.005	Sample_196.005	Positive
15	0.027	4	Sample_239.005	Sample_194.008	Positive
29	0.053	7.7	Sample_239.005	Sample_192.012	Positive
29	0.059	8.5	Sample_239.005	Sample_185.005	Positive
16	0.029	4.3	Sample_239.005	Sample_183.009	Positive
16	0.029	4.3	Sample_239.005	Sample_181.010	Positive
36	0.104	15.2	Sample_239.005	Sample_181.008	Positive
35	0.064	9.3	Sample_239.005	Sample_181.003	Positive
25	0.046	6.7	Sample_239.005	Sample_180.009	Positive
6	0.011	1.6	Sample_239.005	Sample_180.001	Positive
21	0.064	9.3	Sample_239.005	Sample_178.028	Positive
12	0.022	3.2	Sample_239.005	Sample_178.026	Positive
37	0.198	28.8	Sample_239.005	Sample_137.002	Positive
27	0.045	6.5	Sample_238.006	Sample_236.001	Positive
7	0.013	1.9	Sample_238.006	Sample_226.010	Positive
19	0.039	5.8	Sample_238.006	Sample_226.009	Positive
23	0.105	15.3	Sample_238.006	Sample_223.007	Positive
20	0.041	5.9	Sample_238.006	Sample_221.011	Positive
28	0.062	9	Sample_238.006	Sample_210.006	Positive
28	0.053	7.7	Sample_238.006	Sample_205.001	Positive
27	0.049	7.1	Sample_238.006	Sample_199.009	Positive
10	0.018	2.7	Sample_238.006	Sample_199.007	Positive
15	0.029	4.2	Sample_238.006	Sample_196.005	Positive
27	0.038	5.6	Sample_238.006	Sample_192.012	Positive
20	0.042	6.1	Sample_238.006	Sample_185.005	Positive
13	0.021	3.1	Sample_238.006	Sample_183.009	Positive
16	0.021	3.1	Sample_238.006	Sample_181.010	Positive
26	0.075	10.9	Sample_238.006	Sample_181.008	Positive
28	0.046	6.7	Sample_238.006	Sample_181.003	Positive
19	0.033	4.8	Sample_238.006	Sample_180.009	Positive
6	0.008	1.2	Sample_238.006	Sample_180.001	Positive
15	0.046	6.7	Sample_238.006	Sample_178.028	Positive
11	0.016	2.3	Sample_238.006	Sample_178.026	Positive
9	0.016	2.3	Sample_236.001	Sample_226.010	Positive
26	0.048	7	Sample_236.001	Sample_226.009	Positive
30	0.128	18.6	Sample_236.001	Sample_223.007	Positive
27	0.049	7.2	Sample_236.001	Sample_221.011	Positive
16	0.048	7	Sample_236.001	Sample_221.005	Positive
9	0.019	2.8	Sample_236.001	Sample_220.007	Positive
34	0.075	10.9	Sample_236.001	Sample_210.006	Positive
34	0.064	9.3	Sample_236.001	Sample_205.001	Positive
34	0.059	8.6	Sample_236.001	Sample_199.009	Positive
14	0.022	3.3	Sample_236.001	Sample_199.007	Positive
19	0.035	5.1	Sample_236.001	Sample_196.005	Positive
12	0.024	3.5	Sample_236.001	Sample_194.008	Positive
29	0.046	6.8	Sample_236.001	Sample_192.012	Positive
26	0.051	7.5	Sample_236.001	Sample_185.005	Positive
15	0.026	3.7	Sample_236.001	Sample_183.009	Positive
15	0.026	3.7	Sample_236.001	Sample_181.010	Positive
31	0.091	13.3	Sample_236.001	Sample_181.008	Positive
31	0.056	8.2	Sample_236.001	Sample_181.003	Positive
21	0.04	5.8	Sample_236.001	Sample_180.009	Positive
18	0.056	8.2	Sample_236.001	Sample_178.028	Positive
12	0.019	2.8	Sample_236.001	Sample_178.026	Positive
34	0.172	25.2	Sample_236.001	Sample_137.002	Positive
8	0.014	2.1	Sample_226.010	Sample_226.009	Positive
10	0.022	3.2	Sample_226.010	Sample_210.006	Positive
10	0.019	2.7	Sample_226.010	Sample_205.001	Positive
9	0.017	2.5	Sample_226.010	Sample_199.009	Positive
8	0.014	2	Sample_226.010	Sample_192.012	Positive
9	0.008	1.1	Sample_226.010	Sample_183.009	Positive
7	0.008	1.1	Sample_226.010	Sample_181.010	Positive
9	0.027	3.9	Sample_226.010	Sample_181.008	Positive
9	0.016	2.4	Sample_226.010	Sample_181.003	Positive
8	0.016	2.4	Sample_226.010	Sample_178.028	Positive
8	0.018	2.7	Sample_226.010	Sample_105.011	Positive
28	0.113	16.4	Sample_226.009	Sample_223.007	Positive
25	0.044	6.4	Sample_226.009	Sample_221.011	Positive
7	0.01	1.4	Sample_226.009	Sample_221.009	Positive
19	0.042	6.2	Sample_226.009	Sample_221.005	Positive
12	0.017	2.5	Sample_226.009	Sample_220.007	Positive
8	0.017	2.5	Sample_226.009	Sample_218.008	Positive
30	0.066	9.7	Sample_226.009	Sample_210.006	Positive
30	0.056	8.2	Sample_226.009	Sample_205.001	Positive
29	0.052	7.6	Sample_226.009	Sample_199.009	Positive
14	0.02	2.9	Sample_226.009	Sample_199.007	Positive
21	0.031	4.5	Sample_226.009	Sample_196.005	Positive
15	0.021	3.1	Sample_226.009	Sample_194.008	Positive
21	0.041	6	Sample_226.009	Sample_192.012	Positive
23	0.045	6.6	Sample_226.009	Sample_185.005	Positive
27	0.08	11.7	Sample_226.009	Sample_181.008	Positive
26	0.049	7.2	Sample_226.009	Sample_181.003	Positive
18	0.035	5.1	Sample_226.009	Sample_180.009	Positive
29	0.152	22.2	Sample_226.009	Sample_137.002	Positive
28	0.116	17	Sample_223.007	Sample_221.011	Positive
12	0.045	6.6	Sample_223.007	Sample_220.007	Positive
41	0.214	31.2	Sample_223.007	Sample_22.008	Positive
42	0.161	23.6	Sample_223.007	Sample_218.019	Positive
41	0.176	25.8	Sample_223.007	Sample_210.006	Positive
35	0.15	21.9	Sample_223.007	Sample_205.001	Positive
33	0.139	20.3	Sample_223.007	Sample_199.009	Positive
20	0.083	12.1	Sample_223.007	Sample_196.005	Positive
15	0.056	8.2	Sample_223.007	Sample_194.008	Positive
25	0.109	15.9	Sample_223.007	Sample_192.012	Positive
27	0.12	17.5	Sample_223.007	Sample_185.005	Positive
30	0.131	19.2	Sample_223.007	Sample_181.003	Positive
21	0.094	13.7	Sample_223.007	Sample_180.009	Positive
29	0.131	19.2	Sample_223.007	Sample_178.028	Positive
19	0.075	11	Sample_223.007	Sample_12.011	Positive
25	0.094	13.7	Sample_223.007	Sample_10.010	Positive
7	0.01	1.5	Sample_221.011	Sample_221.009	Positive
19	0.044	6.4	Sample_221.011	Sample_221.005	Positive
12	0.017	2.5	Sample_221.011	Sample_220.007	Positive
8	0.017	2.5	Sample_221.011	Sample_218.008	Positive
31	0.068	10	Sample_221.011	Sample_210.006	Positive
31	0.058	8.5	Sample_221.011	Sample_205.001	Positive
30	0.054	7.9	Sample_221.011	Sample_199.009	Positive
13	0.02	3	Sample_221.011	Sample_199.007	Positive
22	0.032	4.7	Sample_221.011	Sample_196.005	Positive
15	0.022	3.2	Sample_221.011	Sample_194.008	Positive
22	0.042	6.2	Sample_221.011	Sample_192.012	Positive
27	0.047	6.8	Sample_221.011	Sample_185.005	Positive
29	0.083	12.1	Sample_221.011	Sample_181.008	Positive
27	0.051	7.4	Sample_221.011	Sample_181.003	Positive
23	0.036	5.3	Sample_221.011	Sample_180.009	Positive
30	0.157	22.9	Sample_221.011	Sample_137.002	Positive
7	0.01	1.4	Sample_221.009	Sample_221.005	Positive
7	0.014	2.1	Sample_221.009	Sample_218.019	Positive
7	0.015	2.3	Sample_221.009	Sample_210.006	Positive
7	0.013	1.9	Sample_221.009	Sample_205.001	Positive
7	0.012	1.8	Sample_221.009	Sample_199.009	Positive
6	0.007	1.1	Sample_221.009	Sample_196.005	Positive
7	0.011	1.5	Sample_221.009	Sample_185.005	Positive
10	0.017	2.5	Sample_221.005	Sample_220.007	Positive
19	0.066	9.7	Sample_221.005	Sample_210.006	Positive
19	0.056	8.2	Sample_221.005	Sample_205.001	Positive
19	0.052	7.6	Sample_221.005	Sample_199.009	Positive
9	0.02	2.9	Sample_221.005	Sample_199.007	Positive
16	0.031	4.5	Sample_221.005	Sample_196.005	Positive
14	0.021	3.1	Sample_221.005	Sample_194.008	Positive
18	0.045	6.6	Sample_221.005	Sample_185.005	Positive
26	0.08	11.7	Sample_221.005	Sample_181.008	Positive
16	0.049	7.2	Sample_221.005	Sample_181.003	Positive
12	0.035	5.1	Sample_221.005	Sample_180.009	Positive
30	0.139	20.3	Sample_221.005	Sample_169.014	Positive
16	0.055	8	Sample_221.005	Sample_165.003	Positive
30	0.152	22.2	Sample_221.005	Sample_137.002	Positive
12	0.026	3.9	Sample_220.007	Sample_210.006	Positive
12	0.023	3.3	Sample_220.007	Sample_205.001	Positive
12	0.021	3	Sample_220.007	Sample_199.009	Positive
7	0.008	1.2	Sample_220.007	Sample_199.007	Positive
12	0.012	1.8	Sample_220.007	Sample_196.005	Positive
10	0.008	1.2	Sample_220.007	Sample_194.008	Positive
12	0.018	2.6	Sample_220.007	Sample_185.005	Positive
11	0.032	4.7	Sample_220.007	Sample_181.008	Positive
10	0.02	2.9	Sample_220.007	Sample_181.003	Positive
9	0.014	2.1	Sample_220.007	Sample_180.009	Positive
32	0.115	16.8	Sample_22.008	Sample_218.019	Positive
39	0.118	17.2	Sample_22.008	Sample_202.007	Positive
11	0.029	4.3	Sample_22.008	Sample_202.005	Positive
49	0.265	38.7	Sample_22.008	Sample_169.014	Positive
29	0.078	11.3	Sample_22.008	Sample_15.003	Positive
49	0.152	22.3	Sample_22.008	Sample_12.026	Positive
14	0.037	5.5	Sample_22.008	Sample_12.022	Positive
20	0.053	7.8	Sample_22.008	Sample_12.011	Positive
47	0.227	33.2	Sample_22.008	Sample_109.004	Positive
57	0.321	46.8	Sample_22.008	Sample_109.003	Positive
25	0.067	9.8	Sample_22.008	Sample_10.010	Positive
49	0.158	23	Sample_22.008	Sample_10.009	Positive
24	0.089	13	Sample_218.019	Sample_202.007	Positive
11	0.03	4.4	Sample_218.019	Sample_194.008	Positive
40	0.2	29.2	Sample_218.019	Sample_169.014	Positive
17	0.059	8.5	Sample_218.019	Sample_15.003	Positive
28	0.115	16.8	Sample_218.019	Sample_12.026	Positive
17	0.04	5.9	Sample_218.019	Sample_12.011	Positive
36	0.171	25	Sample_218.019	Sample_109.004	Positive
43	0.242	35.3	Sample_218.019	Sample_109.003	Positive
19	0.05	7.4	Sample_218.019	Sample_10.010	Positive
29	0.119	17.4	Sample_218.019	Sample_10.009	Positive
7	0.012	1.8	Sample_218.008	Sample_196.005	Positive
7	0.008	1.2	Sample_218.008	Sample_189.019	Positive
9	0.018	2.6	Sample_218.008	Sample_185.005	Positive
12	0.032	4.7	Sample_218.008	Sample_181.008	Positive
7	0.014	2.1	Sample_218.008	Sample_180.009	Positive
40	0.088	12.9	Sample_210.006	Sample_205.001	Positive
37	0.082	11.9	Sample_210.006	Sample_199.009	Positive
14	0.031	4.5	Sample_210.006	Sample_199.007	Positive
22	0.049	7.1	Sample_210.006	Sample_196.005	Positive
15	0.033	4.8	Sample_210.006	Sample_194.008	Positive
29	0.064	9.3	Sample_210.006	Sample_192.012	Positive
29	0.071	10.3	Sample_210.006	Sample_185.005	Positive
16	0.035	5.2	Sample_210.006	Sample_183.009	Positive
16	0.035	5.2	Sample_210.006	Sample_181.010	Positive
36	0.126	18.3	Sample_210.006	Sample_181.008	Positive
35	0.077	11.3	Sample_210.006	Sample_181.003	Positive
25	0.055	8	Sample_210.006	Sample_180.009	Positive
6	0.013	1.9	Sample_210.006	Sample_180.001	Positive
22	0.077	11.3	Sample_210.006	Sample_178.028	Positive
12	0.026	3.9	Sample_210.006	Sample_178.026	Positive
37	0.069	10.1	Sample_205.001	Sample_199.009	Positive
14	0.026	3.8	Sample_205.001	Sample_199.007	Positive
22	0.041	6	Sample_205.001	Sample_196.005	Positive
15	0.028	4.1	Sample_205.001	Sample_194.008	Positive
29	0.054	7.9	Sample_205.001	Sample_192.012	Positive
29	0.06	8.8	Sample_205.001	Sample_185.005	Positive
16	0.03	4.4	Sample_205.001	Sample_183.009	Positive
16	0.03	4.4	Sample_205.001	Sample_181.010	Positive
36	0.107	15.6	Sample_205.001	Sample_181.008	Positive
35	0.066	9.6	Sample_205.001	Sample_181.003	Positive
25	0.047	6.8	Sample_205.001	Sample_180.009	Positive
6	0.011	1.6	Sample_205.001	Sample_180.001	Positive
21	0.066	9.6	Sample_205.001	Sample_178.028	Positive
12	0.023	3.3	Sample_205.001	Sample_178.026	Positive
37	0.203	29.6	Sample_205.001	Sample_137.002	Positive
11	0.023	3.3	Sample_202.007	Sample_202.005	Positive
25	0.06	8.7	Sample_202.007	Sample_15.003	Positive
38	0.118	17.2	Sample_202.007	Sample_12.026	Positive
12	0.029	4.2	Sample_202.007	Sample_12.022	Positive
20	0.041	6	Sample_202.007	Sample_12.011	Positive
24	0.052	7.5	Sample_202.007	Sample_10.010	Positive
44	0.122	17.8	Sample_202.007	Sample_10.009	Positive
11	0.029	4.3	Sample_202.005	Sample_12.026	Positive
7	0.007	1.1	Sample_202.005	Sample_12.022	Positive
8	0.013	1.9	Sample_202.005	Sample_10.010	Positive
11	0.03	4.4	Sample_202.005	Sample_10.009	Positive
14	0.024	3.5	Sample_199.009	Sample_199.007	Positive
22	0.038	5.6	Sample_199.009	Sample_196.005	Positive
15	0.026	3.8	Sample_199.009	Sample_194.008	Positive
29	0.05	7.3	Sample_199.009	Sample_192.012	Positive
29	0.056	8.1	Sample_199.009	Sample_185.005	Positive
16	0.028	4.1	Sample_199.009	Sample_183.009	Positive
15	0.028	4.1	Sample_199.009	Sample_181.010	Positive
34	0.099	14.4	Sample_199.009	Sample_181.008	Positive
34	0.061	8.9	Sample_199.009	Sample_181.003	Positive
24	0.043	6.3	Sample_199.009	Sample_180.009	Positive
20	0.061	8.9	Sample_199.009	Sample_178.028	Positive
12	0.021	3	Sample_199.009	Sample_178.026	Positive
37	0.187	27.4	Sample_199.009	Sample_137.002	Positive
11	0.014	2.1	Sample_199.007	Sample_196.005	Positive
8	0.01	1.4	Sample_199.007	Sample_194.008	Positive
12	0.019	2.8	Sample_199.007	Sample_192.012	Positive
11	0.021	3.1	Sample_199.007	Sample_185.005	Positive
12	0.037	5.5	Sample_199.007	Sample_181.008	Positive
13	0.023	3.4	Sample_199.007	Sample_181.003	Positive
10	0.016	2.4	Sample_199.007	Sample_180.009	Positive
14	0.015	2.3	Sample_196.005	Sample_194.008	Positive
16	0.03	4.4	Sample_196.005	Sample_192.012	Positive
21	0.033	4.8	Sample_196.005	Sample_185.005	Positive
20	0.059	8.6	Sample_196.005	Sample_181.008	Positive
20	0.036	5.3	Sample_196.005	Sample_181.003	Positive
16	0.026	3.8	Sample_196.005	Sample_180.009	Positive
22	0.111	16.3	Sample_196.005	Sample_137.002	Positive
9	0.02	3	Sample_194.008	Sample_192.012	Positive
14	0.023	3.3	Sample_194.008	Sample_185.005	Positive
13	0.04	5.9	Sample_194.008	Sample_181.008	Positive
13	0.025	3.6	Sample_194.008	Sample_181.003	Positive
10	0.018	2.6	Sample_194.008	Sample_180.009	Positive
21	0.044	6.4	Sample_192.012	Sample_185.005	Positive
14	0.022	3.2	Sample_192.012	Sample_183.009	Positive
15	0.022	3.2	Sample_192.012	Sample_181.010	Positive
26	0.078	11.3	Sample_192.012	Sample_181.008	Positive
28	0.048	7	Sample_192.012	Sample_181.003	Positive
19	0.034	5	Sample_192.012	Sample_180.009	Positive
16	0.048	7	Sample_192.012	Sample_178.028	Positive
12	0.016	2.4	Sample_192.012	Sample_178.026	Positive
29	0.147	21.5	Sample_192.012	Sample_137.002	Positive
14	0.022	3.2	Sample_191.014	Sample_189.019	Positive
22	0.088	12.9	Sample_191.014	Sample_181.008	Positive
7	0.012	1.8	Sample_191.014	Sample_171.045	Positive
24	0.067	9.7	Sample_191.014	Sample_169.017	Positive
8	0.015	2.3	Sample_191.014	Sample_169.015	Positive
32	0.153	22.4	Sample_191.014	Sample_169.014	Positive
19	0.04	5.9	Sample_191.014	Sample_169.007	Positive
18	0.033	4.7	Sample_191.014	Sample_167.009	Positive
12	0.02	2.9	Sample_191.014	Sample_165.004	Positive
29	0.06	8.8	Sample_191.014	Sample_165.003	Positive
7	0.011	1.6	Sample_191.014	Sample_163.002	Positive
19	0.04	5.9	Sample_191.014	Sample_155.017	Positive
18	0.034	5	Sample_191.014	Sample_153.016	Positive
19	0.034	5	Sample_191.014	Sample_153.012	Positive
13	0.026	3.8	Sample_191.014	Sample_151.013	Positive
18	0.036	5.2	Sample_191.014	Sample_143.007	Positive
32	0.167	24.4	Sample_191.014	Sample_137.002	Positive
16	0.036	5.2	Sample_191.014	Sample_132.002	Positive
16	0.026	3.8	Sample_191.014	Sample_127.002	Positive
18	0.036	5.2	Sample_191.014	Sample_127.001	Positive
33	0.186	27.1	Sample_191.014	Sample_109.003	Positive
19	0.056	8.1	Sample_191.014	Sample_107.010	Positive
21	0.06	8.8	Sample_191.014	Sample_105.011	Positive
12	0.037	5.5	Sample_189.019	Sample_181.008	Positive
8	0.017	2.5	Sample_189.019	Sample_169.007	Positive
6	0.009	1.2	Sample_189.019	Sample_165.004	Positive
14	0.026	3.7	Sample_189.019	Sample_165.003	Positive
8	0.015	2.2	Sample_189.019	Sample_143.007	Positive
10	0.026	3.7	Sample_189.019	Sample_105.011	Positive
28	0.086	12.5	Sample_185.005	Sample_181.008	Positive
26	0.053	7.7	Sample_185.005	Sample_181.003	Positive
21	0.038	5.5	Sample_185.005	Sample_180.009	Positive
32	0.162	23.7	Sample_185.005	Sample_137.002	Positive
32	0.18	26.3	Sample_185.005	Sample_109.003	Positive
13	0.012	1.8	Sample_183.009	Sample_181.010	Positive
15	0.043	6.2	Sample_183.009	Sample_181.008	Positive
16	0.026	3.8	Sample_183.009	Sample_181.003	Positive
10	0.019	2.7	Sample_183.009	Sample_180.009	Positive
14	0.026	3.8	Sample_183.009	Sample_178.028	Positive
12	0.009	1.3	Sample_183.009	Sample_178.026	Positive
12	0.029	4.3	Sample_183.009	Sample_105.011	Positive
15	0.043	6.2	Sample_181.010	Sample_181.008	Positive
16	0.026	3.8	Sample_181.010	Sample_181.003	Positive
10	0.019	2.7	Sample_181.010	Sample_180.009	Positive
13	0.026	3.8	Sample_181.010	Sample_178.028	Positive
11	0.009	1.3	Sample_181.010	Sample_178.026	Positive
13	0.029	4.3	Sample_181.010	Sample_105.011	Positive
33	0.094	13.7	Sample_181.008	Sample_181.003	Positive
25	0.067	9.8	Sample_181.008	Sample_180.009	Positive
12	0.032	4.7	Sample_181.008	Sample_178.026	Positive
20	0.07	10.2	Sample_181.008	Sample_169.007	Positive
11	0.035	5.1	Sample_181.008	Sample_165.004	Positive
31	0.104	15.2	Sample_181.008	Sample_165.003	Positive
17	0.062	9	Sample_181.008	Sample_143.007	Positive
54	0.289	42.2	Sample_181.008	Sample_137.002	Positive
54	0.321	46.8	Sample_181.008	Sample_109.003	Positive
31	0.104	15.2	Sample_181.008	Sample_105.011	Positive
24	0.041	6	Sample_181.003	Sample_180.009	Positive
6	0.01	1.4	Sample_181.003	Sample_180.001	Positive
19	0.057	8.4	Sample_181.003	Sample_178.028	Positive
12	0.02	2.9	Sample_181.003	Sample_178.026	Positive
34	0.177	25.9	Sample_181.003	Sample_137.002	Positive
6	0.007	1	Sample_180.009	Sample_180.001	Positive
8	0.014	2.1	Sample_180.009	Sample_178.026	Positive
12	0.02	2.9	Sample_178.028	Sample_178.026	Positive
33	0.177	25.9	Sample_178.028	Sample_137.002	Positive
10	0.022	3.2	Sample_178.026	Sample_105.011	Positive
8	0.016	2.4	Sample_171.045	Sample_169.017	Positive
8	0.01	1.4	Sample_171.045	Sample_169.007	Positive
8	0.015	2.1	Sample_171.045	Sample_165.003	Positive
7	0.01	1.4	Sample_171.045	Sample_155.017	Positive
8	0.009	1.3	Sample_171.045	Sample_143.007	Positive
8	0.014	2	Sample_171.045	Sample_107.010	Positive
8	0.015	2.1	Sample_171.045	Sample_105.011	Positive
10	0.02	2.9	Sample_169.017	Sample_169.015	Positive
43	0.2	29.2	Sample_169.017	Sample_169.014	Positive
24	0.052	7.7	Sample_169.017	Sample_169.007	Positive
19	0.042	6.2	Sample_169.017	Sample_167.009	Positive
13	0.026	3.8	Sample_169.017	Sample_165.004	Positive
26	0.079	11.5	Sample_169.017	Sample_165.003	Positive
23	0.052	7.7	Sample_169.017	Sample_155.017	Positive
20	0.044	6.5	Sample_169.017	Sample_153.016	Positive
20	0.044	6.5	Sample_169.017	Sample_153.012	Positive
15	0.034	5	Sample_169.017	Sample_151.013	Positive
23	0.046	6.8	Sample_169.017	Sample_143.007	Positive
40	0.218	31.8	Sample_169.017	Sample_137.002	Positive
6	0.012	1.8	Sample_169.017	Sample_134.003	Positive
20	0.046	6.8	Sample_169.017	Sample_132.002	Positive
15	0.034	5	Sample_169.017	Sample_127.002	Positive
19	0.046	6.8	Sample_169.017	Sample_127.001	Positive
9	0.02	2.9	Sample_169.017	Sample_123.005	Positive
43	0.171	25	Sample_169.017	Sample_109.004	Positive
43	0.242	35.3	Sample_169.017	Sample_109.003	Positive
27	0.073	10.6	Sample_169.017	Sample_107.010	Positive
23	0.079	11.5	Sample_169.017	Sample_105.011	Positive
9	0.012	1.8	Sample_169.015	Sample_169.007	Positive
6	0.01	1.4	Sample_169.015	Sample_167.009	Positive
9	0.018	2.7	Sample_169.015	Sample_165.003	Positive
9	0.012	1.8	Sample_169.015	Sample_155.017	Positive
7	0.01	1.5	Sample_169.015	Sample_153.016	Positive
7	0.01	1.5	Sample_169.015	Sample_153.012	Positive
9	0.011	1.6	Sample_169.015	Sample_143.007	Positive
9	0.017	2.5	Sample_169.015	Sample_107.010	Positive
8	0.018	2.7	Sample_169.015	Sample_105.011	Positive
26	0.121	17.6	Sample_169.014	Sample_169.007	Positive
21	0.098	14.2	Sample_169.014	Sample_167.009	Positive
38	0.181	26.4	Sample_169.014	Sample_165.003	Positive
26	0.121	17.6	Sample_169.014	Sample_155.017	Positive
22	0.102	14.9	Sample_169.014	Sample_153.016	Positive
22	0.102	14.9	Sample_169.014	Sample_153.012	Positive
17	0.079	11.5	Sample_169.014	Sample_151.013	Positive
29	0.135	19.7	Sample_169.014	Sample_15.003	Positive
23	0.107	15.6	Sample_169.014	Sample_143.007	Positive
91	0.502	73.2	Sample_169.014	Sample_137.002	Positive
23	0.107	15.6	Sample_169.014	Sample_132.002	Positive
17	0.079	11.5	Sample_169.014	Sample_127.002	Positive
23	0.107	15.6	Sample_169.014	Sample_127.001	Positive
51	0.265	38.7	Sample_169.014	Sample_12.026	Positive
84	0.395	57.6	Sample_169.014	Sample_109.004	Positive
98	0.557	81.4	Sample_169.014	Sample_109.003	Positive
35	0.167	24.4	Sample_169.014	Sample_107.010	Positive
14	0.026	3.7	Sample_169.007	Sample_167.009	Positive
12	0.016	2.3	Sample_169.007	Sample_165.004	Positive
25	0.048	6.9	Sample_169.007	Sample_165.003	Positive
19	0.032	4.6	Sample_169.007	Sample_155.017	Positive
15	0.027	3.9	Sample_169.007	Sample_153.016	Positive
15	0.027	3.9	Sample_169.007	Sample_153.012	Positive
11	0.021	3	Sample_169.007	Sample_151.013	Positive
21	0.028	4.1	Sample_169.007	Sample_143.007	Positive
17	0.028	4.1	Sample_169.007	Sample_132.002	Positive
10	0.021	3	Sample_169.007	Sample_127.002	Positive
14	0.028	4.1	Sample_169.007	Sample_127.001	Positive
10	0.012	1.8	Sample_169.007	Sample_123.005	Positive
26	0.104	15.1	Sample_169.007	Sample_109.004	Positive
22	0.044	6.4	Sample_169.007	Sample_107.010	Positive
23	0.048	6.9	Sample_169.007	Sample_105.011	Positive
9	0.013	1.9	Sample_167.009	Sample_165.004	Positive
16	0.038	5.6	Sample_167.009	Sample_165.003	Positive
7	0.007	1	Sample_167.009	Sample_163.002	Positive
17	0.026	3.7	Sample_167.009	Sample_155.017	Positive
19	0.022	3.2	Sample_167.009	Sample_153.016	Positive
18	0.022	3.2	Sample_167.009	Sample_153.012	Positive
15	0.017	2.4	Sample_167.009	Sample_151.013	Positive
13	0.023	3.3	Sample_167.009	Sample_143.007	Positive
13	0.023	3.3	Sample_167.009	Sample_132.002	Positive
17	0.017	2.4	Sample_167.009	Sample_127.002	Positive
21	0.023	3.3	Sample_167.009	Sample_127.001	Positive
21	0.084	12.2	Sample_167.009	Sample_109.004	Positive
15	0.035	5.2	Sample_167.009	Sample_107.010	Positive
15	0.038	5.6	Sample_167.009	Sample_105.011	Positive
13	0.024	3.5	Sample_165.004	Sample_165.003	Positive
11	0.016	2.3	Sample_165.004	Sample_155.017	Positive
10	0.013	2	Sample_165.004	Sample_153.016	Positive
10	0.013	2	Sample_165.004	Sample_153.012	Positive
12	0.014	2	Sample_165.004	Sample_143.007	Positive
7	0.014	2	Sample_165.004	Sample_132.002	Positive
7	0.01	1.5	Sample_165.004	Sample_127.002	Positive
9	0.014	2	Sample_165.004	Sample_127.001	Positive
13	0.052	7.6	Sample_165.004	Sample_109.004	Positive
10	0.022	3.2	Sample_165.004	Sample_107.010	Positive
10	0.024	3.5	Sample_165.004	Sample_105.011	Positive
22	0.048	6.9	Sample_165.003	Sample_155.017	Positive
17	0.04	5.9	Sample_165.003	Sample_153.016	Positive
18	0.04	5.9	Sample_165.003	Sample_153.012	Positive
13	0.031	4.5	Sample_165.003	Sample_151.013	Positive
23	0.042	6.1	Sample_165.003	Sample_143.007	Positive
38	0.198	28.8	Sample_165.003	Sample_137.002	Positive
19	0.042	6.1	Sample_165.003	Sample_132.002	Positive
12	0.031	4.5	Sample_165.003	Sample_127.002	Positive
16	0.042	6.1	Sample_165.003	Sample_127.001	Positive
10	0.018	2.7	Sample_165.003	Sample_123.005	Positive
23	0.066	9.6	Sample_165.003	Sample_107.010	Positive
26	0.071	10.4	Sample_165.003	Sample_105.011	Positive
7	0.009	1.2	Sample_163.002	Sample_155.017	Positive
7	0.007	1.1	Sample_163.002	Sample_153.016	Positive
7	0.007	1.1	Sample_163.002	Sample_153.012	Positive
7	0.008	1.1	Sample_163.002	Sample_127.001	Positive
19	0.027	3.9	Sample_155.017	Sample_153.016	Positive
17	0.027	3.9	Sample_155.017	Sample_153.012	Positive
15	0.021	3	Sample_155.017	Sample_151.013	Positive
17	0.028	4.1	Sample_155.017	Sample_143.007	Positive
6	0.007	1.1	Sample_155.017	Sample_134.003	Positive
19	0.028	4.1	Sample_155.017	Sample_132.002	Positive
13	0.021	3	Sample_155.017	Sample_127.002	Positive
17	0.028	4.1	Sample_155.017	Sample_127.001	Positive
8	0.012	1.8	Sample_155.017	Sample_123.005	Positive
26	0.104	15.1	Sample_155.017	Sample_109.004	Positive
19	0.044	6.4	Sample_155.017	Sample_107.010	Positive
18	0.048	6.9	Sample_155.017	Sample_105.011	Positive
19	0.023	3.3	Sample_153.016	Sample_153.012	Positive
17	0.018	2.6	Sample_153.016	Sample_151.013	Positive
13	0.024	3.5	Sample_153.016	Sample_143.007	Positive
14	0.024	3.5	Sample_153.016	Sample_132.002	Positive
16	0.018	2.6	Sample_153.016	Sample_127.002	Positive
19	0.024	3.5	Sample_153.016	Sample_127.001	Positive
22	0.088	12.8	Sample_153.016	Sample_109.004	Positive
14	0.037	5.4	Sample_153.016	Sample_107.010	Positive
14	0.04	5.9	Sample_153.016	Sample_105.011	Positive
15	0.018	2.6	Sample_153.012	Sample_151.013	Positive
15	0.024	3.5	Sample_153.012	Sample_143.007	Positive
15	0.024	3.5	Sample_153.012	Sample_132.002	Positive
16	0.018	2.6	Sample_153.012	Sample_127.002	Positive
18	0.024	3.5	Sample_153.012	Sample_127.001	Positive
22	0.088	12.8	Sample_153.012	Sample_109.004	Positive
15	0.037	5.4	Sample_153.012	Sample_107.010	Positive
15	0.04	5.9	Sample_153.012	Sample_105.011	Positive
9	0.018	2.7	Sample_151.013	Sample_143.007	Positive
11	0.018	2.7	Sample_151.013	Sample_132.002	Positive
13	0.014	2	Sample_151.013	Sample_127.002	Positive
15	0.018	2.7	Sample_151.013	Sample_127.001	Positive
17	0.068	9.9	Sample_151.013	Sample_109.004	Positive
11	0.029	4.2	Sample_151.013	Sample_107.010	Positive
11	0.031	4.5	Sample_151.013	Sample_105.011	Positive
27	0.078	11.3	Sample_15.003	Sample_12.026	Positive
12	0.027	4	Sample_15.003	Sample_12.011	Positive
26	0.116	16.9	Sample_15.003	Sample_109.004	Positive
29	0.08	11.7	Sample_15.003	Sample_10.009	Positive
23	0.117	17	Sample_143.007	Sample_137.002	Positive
16	0.025	3.6	Sample_143.007	Sample_132.002	Positive
9	0.018	2.7	Sample_143.007	Sample_127.002	Positive
13	0.025	3.6	Sample_143.007	Sample_127.001	Positive
9	0.011	1.6	Sample_143.007	Sample_123.005	Positive
23	0.092	13.4	Sample_143.007	Sample_109.004	Positive
20	0.039	5.7	Sample_143.007	Sample_107.010	Positive
21	0.042	6.1	Sample_143.007	Sample_105.011	Positive
79	0.431	62.9	Sample_137.002	Sample_109.004	Positive
106	0.608	88.8	Sample_137.002	Sample_109.003	Positive
36	0.182	26.6	Sample_137.002	Sample_107.010	Positive
39	0.198	28.8	Sample_137.002	Sample_105.011	Positive
9	0.018	2.7	Sample_132.002	Sample_127.002	Positive
13	0.025	3.6	Sample_132.002	Sample_127.001	Positive
10	0.011	1.6	Sample_132.002	Sample_123.005	Positive
23	0.092	13.4	Sample_132.002	Sample_109.004	Positive
19	0.039	5.7	Sample_132.002	Sample_107.010	Positive
18	0.042	6.1	Sample_132.002	Sample_105.011	Positive
17	0.018	2.7	Sample_127.002	Sample_127.001	Positive
17	0.068	9.9	Sample_127.002	Sample_109.004	Positive
11	0.029	4.2	Sample_127.002	Sample_107.010	Positive
11	0.031	4.5	Sample_127.002	Sample_105.011	Positive
21	0.092	13.4	Sample_127.001	Sample_109.004	Positive
15	0.039	5.7	Sample_127.001	Sample_107.010	Positive
15	0.042	6.1	Sample_127.001	Sample_105.011	Positive
10	0.017	2.5	Sample_123.005	Sample_107.010	Positive
10	0.018	2.7	Sample_123.005	Sample_105.011	Positive
14	0.037	5.5	Sample_12.026	Sample_12.022	Positive
20	0.053	7.8	Sample_12.026	Sample_12.011	Positive
50	0.227	33.2	Sample_12.026	Sample_109.004	Positive
57	0.321	46.8	Sample_12.026	Sample_109.003	Positive
25	0.067	9.8	Sample_12.026	Sample_10.010	Positive
47	0.158	23	Sample_12.026	Sample_10.009	Positive
10	0.016	2.4	Sample_12.022	Sample_10.010	Positive
14	0.039	5.7	Sample_12.022	Sample_10.009	Positive
17	0.023	3.4	Sample_12.011	Sample_10.010	Positive
20	0.055	8.1	Sample_12.011	Sample_10.009	Positive
84	0.479	69.9	Sample_109.004	Sample_109.003	Positive
36	0.144	21	Sample_109.004	Sample_107.010	Positive
24	0.066	9.6	Sample_107.010	Sample_105.011	Positive
25	0.069	10.1	Sample_10.010	Sample_10.009	Positive
0	0.043	6.2	Sample_94.003	Sample_181.008	Negative
0	0.047	6.9	Sample_91.006	Sample_330.008	Negative
0	0.038	5.6	Sample_91.006	Sample_317.021	Negative
0	0.043	6.2	Sample_91.006	Sample_314.001	Negative
0	0.05	7.2	Sample_91.006	Sample_310.003	Negative
0	0.045	6.6	Sample_91.006	Sample_306.003	Negative
0	0.11	16.1	Sample_91.006	Sample_301.006	Negative
0	0.038	5.6	Sample_91.006	Sample_294.017	Negative
0	0.043	6.2	Sample_91.006	Sample_294.001	Negative
0	0.047	6.9	Sample_91.006	Sample_288.004	Negative
0	0.045	6.6	Sample_91.006	Sample_285.010	Negative
0	0.052	7.6	Sample_91.006	Sample_273.010	Negative
0	0.05	7.2	Sample_91.006	Sample_249.005	Negative
0	0.059	8.5	Sample_91.006	Sample_245.001	Negative
0	0.088	12.8	Sample_91.006	Sample_239.005	Negative
0	0.063	9.2	Sample_91.006	Sample_238.006	Negative
0	0.077	11.2	Sample_91.006	Sample_236.001	Negative
0	0.068	9.9	Sample_91.006	Sample_226.009	Negative
0	0.07	10.2	Sample_91.006	Sample_221.011	Negative
0	0.068	9.9	Sample_91.006	Sample_221.005	Negative
0	0.106	15.5	Sample_91.006	Sample_210.006	Negative
0	0.09	13.2	Sample_91.006	Sample_205.001	Negative
0	0.083	12.2	Sample_91.006	Sample_199.009	Negative
0	0.05	7.2	Sample_91.006	Sample_196.005	Negative
0	0.065	9.5	Sample_91.006	Sample_192.012	Negative
0	0.074	10.8	Sample_91.006	Sample_191.014	Negative
0	0.072	10.5	Sample_91.006	Sample_185.005	Negative
0	0.128	18.7	Sample_91.006	Sample_181.008	Negative
0	0.079	11.5	Sample_91.006	Sample_181.003	Negative
0	0.056	8.2	Sample_91.006	Sample_180.009	Negative
0	0.059	8.5	Sample_91.006	Sample_169.007	Negative
0	0.047	6.9	Sample_91.006	Sample_167.009	Negative
0	0.088	12.8	Sample_91.006	Sample_165.003	Negative
0	0.059	8.5	Sample_91.006	Sample_155.017	Negative
0	0.05	7.2	Sample_91.006	Sample_153.016	Negative
0	0.05	7.2	Sample_91.006	Sample_153.012	Negative
0	0.038	5.6	Sample_91.006	Sample_151.013	Negative
0	0.052	7.6	Sample_91.006	Sample_143.007	Negative
0	0.052	7.6	Sample_91.006	Sample_132.002	Negative
0	0.038	5.6	Sample_91.006	Sample_127.002	Negative
0	0.088	12.8	Sample_91.006	Sample_105.011	Negative
0	0.053	7.7	Sample_85.017	Sample_301.006	Negative
1	0.051	7.4	Sample_85.017	Sample_294.006	Negative
0	0.042	6.1	Sample_85.017	Sample_239.005	Negative
0	0.051	7.4	Sample_85.017	Sample_210.006	Negative
0	0.043	6.3	Sample_85.017	Sample_205.001	Negative
0	0.04	5.8	Sample_85.017	Sample_199.009	Negative
0	0.062	9	Sample_85.017	Sample_181.008	Negative
0	0.038	5.5	Sample_85.017	Sample_181.003	Negative
0	0.042	6.1	Sample_85.017	Sample_165.003	Negative
0	0.042	6.1	Sample_85.017	Sample_105.011	Negative
0	0.039	5.7	Sample_75.008	Sample_310.003	Negative
1	0.087	12.8	Sample_75.008	Sample_301.006	Negative
3	0.084	12.2	Sample_75.008	Sample_294.006	Negative
0	0.041	6	Sample_75.008	Sample_273.010	Negative
0	0.039	5.7	Sample_75.008	Sample_249.005	Negative
0	0.046	6.8	Sample_75.008	Sample_245.001	Negative
0	0.07	10.2	Sample_75.008	Sample_239.005	Negative
0	0.05	7.3	Sample_75.008	Sample_238.006	Negative
0	0.061	8.8	Sample_75.008	Sample_236.001	Negative
0	0.053	7.8	Sample_75.008	Sample_226.009	Negative
0	0.055	8.1	Sample_75.008	Sample_221.011	Negative
1	0.053	7.8	Sample_75.008	Sample_221.005	Negative
0	0.084	12.2	Sample_75.008	Sample_210.006	Negative
0	0.071	10.4	Sample_75.008	Sample_205.001	Negative
0	0.066	9.6	Sample_75.008	Sample_199.009	Negative
0	0.039	5.7	Sample_75.008	Sample_196.005	Negative
0	0.052	7.5	Sample_75.008	Sample_192.012	Negative
1	0.057	8.3	Sample_75.008	Sample_185.005	Negative
5	0.102	14.8	Sample_75.008	Sample_181.008	Negative
0	0.062	9.1	Sample_75.008	Sample_181.003	Negative
0	0.045	6.5	Sample_75.008	Sample_180.009	Negative
0	0.041	6	Sample_71.005	Sample_301.006	Negative
0	0.04	5.8	Sample_71.005	Sample_210.006	Negative
0	0.053	7.7	Sample_67.006	Sample_330.012	Negative
0	0.074	10.8	Sample_67.006	Sample_330.008	Negative
0	0.06	8.7	Sample_67.006	Sample_317.021	Negative
0	0.067	9.8	Sample_67.006	Sample_314.001	Negative
0	0.077	11.3	Sample_67.006	Sample_310.003	Negative
0	0.07	10.3	Sample_67.006	Sample_306.003	Negative
0	0.06	8.7	Sample_67.006	Sample_294.017	Negative
11	0.165	24.1	Sample_67.006	Sample_294.006	Negative
0	0.067	9.8	Sample_67.006	Sample_294.001	Negative
0	0.056	8.2	Sample_67.006	Sample_288.015	Negative
0	0.056	8.2	Sample_67.006	Sample_288.008	Negative
0	0.074	10.8	Sample_67.006	Sample_288.004	Negative
0	0.07	10.3	Sample_67.006	Sample_285.010	Negative
0	0.039	5.7	Sample_67.006	Sample_279.011	Negative
0	0.039	5.7	Sample_67.006	Sample_276.007	Negative
0	0.039	5.7	Sample_67.006	Sample_276.004	Negative
0	0.046	6.7	Sample_67.006	Sample_273.017	Negative
0	0.042	6.2	Sample_67.006	Sample_273.011	Negative
0	0.081	11.8	Sample_67.006	Sample_273.010	Negative
0	0.046	6.7	Sample_67.006	Sample_269.006	Negative
0	0.039	5.7	Sample_67.006	Sample_257.003	Negative
0	0.077	11.3	Sample_67.006	Sample_249.005	Negative
1	0.091	13.4	Sample_67.006	Sample_245.001	Negative
0	0.04	5.9	Sample_6.020	Sample_181.008	Negative
0	0.037	5.5	Sample_6.014	Sample_181.008	Negative
0	0.038	5.6	Sample_59.008	Sample_310.003	Negative
2	0.085	12.4	Sample_59.008	Sample_301.006	Negative
0	0.04	5.8	Sample_59.008	Sample_273.010	Negative
0	0.038	5.6	Sample_59.008	Sample_249.005	Negative
0	0.045	6.6	Sample_59.008	Sample_245.001	Negative
0	0.068	9.9	Sample_59.008	Sample_239.005	Negative
0	0.049	7.1	Sample_59.008	Sample_238.006	Negative
0	0.059	8.6	Sample_59.008	Sample_236.001	Negative
0	0.052	7.6	Sample_59.008	Sample_226.009	Negative
0	0.054	7.9	Sample_59.008	Sample_221.011	Negative
0	0.082	11.9	Sample_59.008	Sample_210.006	Negative
0	0.069	10.1	Sample_59.008	Sample_205.001	Negative
0	0.064	9.4	Sample_59.008	Sample_199.009	Negative
0	0.038	5.6	Sample_59.008	Sample_196.005	Negative
0	0.05	7.3	Sample_59.008	Sample_192.012	Negative
1	0.056	8.1	Sample_59.008	Sample_185.005	Negative
6	0.099	14.4	Sample_59.008	Sample_181.008	Negative
0	0.061	8.9	Sample_59.008	Sample_181.003	Negative
0	0.043	6.3	Sample_59.008	Sample_180.009	Negative
2	0.061	8.9	Sample_55.009	Sample_330.008	Negative
2	0.064	9.3	Sample_55.009	Sample_310.003	Negative
2	0.058	8.5	Sample_55.009	Sample_306.003	Negative
4	0.143	20.8	Sample_55.009	Sample_301.006	Negative
2	0.061	8.9	Sample_55.009	Sample_288.004	Negative
2	0.058	8.5	Sample_55.009	Sample_285.010	Negative
2	0.067	9.8	Sample_55.009	Sample_273.010	Negative
2	0.064	9.3	Sample_55.009	Sample_249.005	Negative
2	0.076	11	Sample_55.009	Sample_245.001	Negative
1	0.113	16.6	Sample_55.009	Sample_239.005	Negative
1	0.081	11.9	Sample_55.009	Sample_238.006	Negative
1	0.099	14.4	Sample_55.009	Sample_236.001	Negative
0	0.087	12.7	Sample_55.009	Sample_226.009	Negative
1	0.09	13.2	Sample_55.009	Sample_221.011	Negative
2	0.087	12.7	Sample_55.009	Sample_221.005	Negative
0	0.035	5.1	Sample_55.009	Sample_220.007	Negative
2	0.137	20	Sample_55.009	Sample_210.006	Negative
1	0.116	17	Sample_55.009	Sample_205.001	Negative
1	0.108	15.7	Sample_55.009	Sample_199.009	Negative
0	0.041	5.9	Sample_55.009	Sample_199.007	Negative
1	0.064	9.3	Sample_55.009	Sample_196.005	Negative
0	0.044	6.4	Sample_55.009	Sample_194.008	Negative
1	0.084	12.3	Sample_55.009	Sample_192.012	Negative
1	0.093	13.6	Sample_55.009	Sample_185.005	Negative
7	0.166	24.2	Sample_55.009	Sample_181.008	Negative
1	0.102	14.9	Sample_55.009	Sample_181.003	Negative
1	0.073	10.6	Sample_55.009	Sample_180.009	Negative
7	0.113	16.6	Sample_55.009	Sample_165.003	Negative
7	0.113	16.6	Sample_55.009	Sample_105.011	Negative
0	0.048	7	Sample_55.006	Sample_330.008	Negative
0	0.039	5.7	Sample_55.006	Sample_317.021	Negative
0	0.044	6.4	Sample_55.006	Sample_314.001	Negative
0	0.051	7.4	Sample_55.006	Sample_310.003	Negative
0	0.046	6.7	Sample_55.006	Sample_306.003	Negative
0	0.113	16.4	Sample_55.006	Sample_301.006	Negative
0	0.039	5.7	Sample_55.006	Sample_294.017	Negative
0	0.044	6.4	Sample_55.006	Sample_294.001	Negative
0	0.037	5.4	Sample_55.006	Sample_288.015	Negative
0	0.037	5.4	Sample_55.006	Sample_288.008	Negative
0	0.048	7	Sample_55.006	Sample_288.004	Negative
0	0.046	6.7	Sample_55.006	Sample_285.010	Negative
0	0.053	7.7	Sample_55.006	Sample_273.010	Negative
0	0.051	7.4	Sample_55.006	Sample_249.005	Negative
0	0.06	8.7	Sample_55.006	Sample_245.001	Negative
0	0.09	13.1	Sample_55.006	Sample_239.005	Negative
0	0.064	9.4	Sample_55.006	Sample_238.006	Negative
0	0.078	11.4	Sample_55.006	Sample_236.001	Negative
0	0.069	10.1	Sample_55.006	Sample_226.009	Negative
0	0.071	10.4	Sample_55.006	Sample_221.011	Negative
0	0.069	10.1	Sample_55.006	Sample_221.005	Negative
0	0.108	15.8	Sample_55.006	Sample_210.006	Negative
0	0.092	13.4	Sample_55.006	Sample_205.001	Negative
0	0.085	12.4	Sample_55.006	Sample_199.009	Negative
0	0.051	7.4	Sample_55.006	Sample_196.005	Negative
0	0.067	9.7	Sample_55.006	Sample_192.012	Negative
0	0.076	11.1	Sample_55.006	Sample_191.014	Negative
0	0.074	10.7	Sample_55.006	Sample_185.005	Negative
0	0.037	5.4	Sample_55.006	Sample_183.009	Negative
0	0.037	5.4	Sample_55.006	Sample_181.010	Negative
0	0.131	19.1	Sample_55.006	Sample_181.008	Negative
0	0.08	11.7	Sample_55.006	Sample_181.003	Negative
0	0.057	8.4	Sample_55.006	Sample_180.009	Negative
0	0.06	8.7	Sample_55.006	Sample_169.007	Negative
0	0.048	7	Sample_55.006	Sample_167.009	Negative
0	0.09	13.1	Sample_55.006	Sample_165.003	Negative
0	0.06	8.7	Sample_55.006	Sample_155.017	Negative
0	0.051	7.4	Sample_55.006	Sample_153.016	Negative
0	0.051	7.4	Sample_55.006	Sample_153.012	Negative
0	0.039	5.7	Sample_55.006	Sample_151.013	Negative
0	0.053	7.7	Sample_55.006	Sample_143.007	Negative
0	0.053	7.7	Sample_55.006	Sample_132.002	Negative
0	0.039	5.7	Sample_55.006	Sample_127.002	Negative
0	0.09	13.1	Sample_55.006	Sample_105.011	Negative
1	0.085	12.4	Sample_51.001	Sample_301.006	Negative
0	0.068	9.9	Sample_51.001	Sample_239.005	Negative
0	0.049	7.1	Sample_51.001	Sample_238.006	Negative
0	0.059	8.6	Sample_51.001	Sample_236.001	Negative
0	0.052	7.6	Sample_51.001	Sample_226.009	Negative
0	0.054	7.9	Sample_51.001	Sample_221.011	Negative
0	0.052	7.6	Sample_51.001	Sample_221.005	Negative
0	0.082	11.9	Sample_51.001	Sample_210.006	Negative
0	0.069	10.1	Sample_51.001	Sample_205.001	Negative
0	0.064	9.4	Sample_51.001	Sample_199.009	Negative
0	0.038	5.6	Sample_51.001	Sample_196.005	Negative
0	0.05	7.3	Sample_51.001	Sample_192.012	Negative
0	0.057	8.4	Sample_51.001	Sample_191.014	Negative
0	0.056	8.1	Sample_51.001	Sample_185.005	Negative
0	0.099	14.4	Sample_51.001	Sample_181.008	Negative
0	0.061	8.9	Sample_51.001	Sample_181.003	Negative
0	0.043	6.3	Sample_51.001	Sample_180.009	Negative
2	0.075	10.9	Sample_51.001	Sample_169.017	Negative
0	0.045	6.6	Sample_51.001	Sample_169.007	Negative
0	0.068	9.9	Sample_51.001	Sample_165.003	Negative
0	0.045	6.6	Sample_51.001	Sample_155.017	Negative
0	0.038	5.6	Sample_51.001	Sample_153.016	Negative
0	0.038	5.6	Sample_51.001	Sample_153.012	Negative
0	0.04	5.8	Sample_51.001	Sample_143.007	Negative
0	0.04	5.8	Sample_51.001	Sample_132.002	Negative
0	0.04	5.8	Sample_51.001	Sample_127.001	Negative
0	0.068	9.9	Sample_51.001	Sample_105.011	Negative
0	0.047	6.9	Sample_49.018	Sample_330.008	Negative
0	0.038	5.6	Sample_49.018	Sample_317.021	Negative
0	0.043	6.2	Sample_49.018	Sample_314.001	Negative
0	0.05	7.2	Sample_49.018	Sample_310.003	Negative
0	0.045	6.6	Sample_49.018	Sample_306.003	Negative
0	0.11	16.1	Sample_49.018	Sample_301.006	Negative
0	0.038	5.6	Sample_49.018	Sample_294.017	Negative
0	0.043	6.2	Sample_49.018	Sample_294.001	Negative
0	0.047	6.9	Sample_49.018	Sample_288.004	Negative
0	0.045	6.6	Sample_49.018	Sample_285.010	Negative
0	0.052	7.6	Sample_49.018	Sample_273.010	Negative
0	0.05	7.2	Sample_49.018	Sample_249.005	Negative
0	0.059	8.5	Sample_49.018	Sample_245.001	Negative
0	0.088	12.8	Sample_49.018	Sample_239.005	Negative
0	0.063	9.2	Sample_49.018	Sample_238.006	Negative
0	0.077	11.2	Sample_49.018	Sample_236.001	Negative
0	0.068	9.9	Sample_49.018	Sample_226.009	Negative
0	0.07	10.2	Sample_49.018	Sample_221.011	Negative
0	0.068	9.9	Sample_49.018	Sample_221.005	Negative
0	0.106	15.5	Sample_49.018	Sample_210.006	Negative
0	0.09	13.2	Sample_49.018	Sample_205.001	Negative
0	0.083	12.2	Sample_49.018	Sample_199.009	Negative
0	0.05	7.2	Sample_49.018	Sample_196.005	Negative
0	0.065	9.5	Sample_49.018	Sample_192.012	Negative
0	0.074	10.8	Sample_49.018	Sample_191.014	Negative
0	0.072	10.5	Sample_49.018	Sample_185.005	Negative
0	0.128	18.7	Sample_49.018	Sample_181.008	Negative
0	0.079	11.5	Sample_49.018	Sample_181.003	Negative
0	0.056	8.2	Sample_49.018	Sample_180.009	Negative
0	0.059	8.5	Sample_49.018	Sample_169.007	Negative
0	0.047	6.9	Sample_49.018	Sample_167.009	Negative
0	0.088	12.8	Sample_49.018	Sample_165.003	Negative
0	0.059	8.5	Sample_49.018	Sample_155.017	Negative
0	0.05	7.2	Sample_49.018	Sample_153.016	Negative
0	0.05	7.2	Sample_49.018	Sample_153.012	Negative
0	0.038	5.6	Sample_49.018	Sample_151.013	Negative
0	0.052	7.6	Sample_49.018	Sample_143.007	Negative
0	0.052	7.6	Sample_49.018	Sample_132.002	Negative
0	0.038	5.6	Sample_49.018	Sample_127.002	Negative
0	0.088	12.8	Sample_49.018	Sample_105.011	Negative
0	0.047	6.9	Sample_41.006	Sample_330.008	Negative
0	0.038	5.6	Sample_41.006	Sample_317.021	Negative
0	0.043	6.2	Sample_41.006	Sample_314.001	Negative
0	0.05	7.2	Sample_41.006	Sample_310.003	Negative
0	0.045	6.6	Sample_41.006	Sample_306.003	Negative
0	0.11	16.1	Sample_41.006	Sample_301.006	Negative
0	0.038	5.6	Sample_41.006	Sample_294.017	Negative
0	0.043	6.2	Sample_41.006	Sample_294.001	Negative
0	0.047	6.9	Sample_41.006	Sample_288.004	Negative
0	0.045	6.6	Sample_41.006	Sample_285.010	Negative
0	0.052	7.6	Sample_41.006	Sample_273.010	Negative
0	0.05	7.2	Sample_41.006	Sample_249.005	Negative
0	0.059	8.5	Sample_41.006	Sample_245.001	Negative
0	0.088	12.8	Sample_41.006	Sample_239.005	Negative
0	0.063	9.2	Sample_41.006	Sample_238.006	Negative
0	0.077	11.2	Sample_41.006	Sample_236.001	Negative
0	0.068	9.9	Sample_41.006	Sample_226.009	Negative
0	0.07	10.2	Sample_41.006	Sample_221.011	Negative
0	0.068	9.9	Sample_41.006	Sample_221.005	Negative
0	0.106	15.5	Sample_41.006	Sample_210.006	Negative
0	0.09	13.2	Sample_41.006	Sample_205.001	Negative
0	0.083	12.2	Sample_41.006	Sample_199.009	Negative
0	0.05	7.2	Sample_41.006	Sample_196.005	Negative
0	0.065	9.5	Sample_41.006	Sample_192.012	Negative
0	0.074	10.8	Sample_41.006	Sample_191.014	Negative
0	0.072	10.5	Sample_41.006	Sample_185.005	Negative
0	0.128	18.7	Sample_41.006	Sample_181.008	Negative
0	0.079	11.5	Sample_41.006	Sample_181.003	Negative
0	0.056	8.2	Sample_41.006	Sample_180.009	Negative
0	0.059	8.5	Sample_41.006	Sample_169.007	Negative
0	0.047	6.9	Sample_41.006	Sample_167.009	Negative
0	0.088	12.8	Sample_41.006	Sample_165.003	Negative
0	0.059	8.5	Sample_41.006	Sample_155.017	Negative
0	0.05	7.2	Sample_41.006	Sample_153.016	Negative
0	0.05	7.2	Sample_41.006	Sample_153.012	Negative
0	0.038	5.6	Sample_41.006	Sample_151.013	Negative
0	0.052	7.6	Sample_41.006	Sample_143.007	Negative
0	0.052	7.6	Sample_41.006	Sample_132.002	Negative
0	0.038	5.6	Sample_41.006	Sample_127.002	Negative
0	0.088	12.8	Sample_41.006	Sample_105.011	Negative
0	0.063	9.2	Sample_39.010	Sample_330.012	Negative
0	0.089	12.9	Sample_39.010	Sample_330.008	Negative
18	0.215	31.4	Sample_39.010	Sample_321.019	Negative
0	0.072	10.5	Sample_39.010	Sample_317.021	Negative
0	0.08	11.7	Sample_39.010	Sample_314.001	Negative
0	0.093	13.6	Sample_39.010	Sample_310.003	Negative
0	0.084	12.3	Sample_39.010	Sample_306.003	Negative
11	0.207	30.2	Sample_39.010	Sample_301.006	Negative
0	0.072	10.5	Sample_39.010	Sample_294.017	Negative
17	0.198	29	Sample_39.010	Sample_294.006	Negative
0	0.08	11.7	Sample_39.010	Sample_294.001	Negative
0	0.068	9.9	Sample_39.010	Sample_288.015	Negative
0	0.068	9.9	Sample_39.010	Sample_288.008	Negative
0	0.089	12.9	Sample_39.010	Sample_288.004	Negative
0	0.038	5.5	Sample_39.010	Sample_285.022	Negative
0	0.084	12.3	Sample_39.010	Sample_285.010	Negative
0	0.038	5.5	Sample_39.010	Sample_285.002	Negative
0	0.046	6.8	Sample_39.010	Sample_279.011	Negative
0	0.046	6.8	Sample_39.010	Sample_276.007	Negative
0	0.046	6.8	Sample_39.010	Sample_276.004	Negative
0	0.055	8	Sample_39.010	Sample_273.017	Negative
0	0.051	7.4	Sample_39.010	Sample_273.011	Negative
0	0.097	14.2	Sample_39.010	Sample_273.010	Negative
0	0.055	8	Sample_39.010	Sample_269.006	Negative
0	0.03	4.3	Sample_39.010	Sample_265.016	Negative
0	0.046	6.8	Sample_39.010	Sample_257.003	Negative
0	0.03	4.3	Sample_39.010	Sample_253.018	Negative
0	0.093	13.6	Sample_39.010	Sample_249.005	Negative
1	0.11	16	Sample_39.010	Sample_245.001	Negative
8	0.165	24	Sample_39.010	Sample_239.005	Negative
4	0.118	17.3	Sample_39.010	Sample_238.006	Negative
7	0.144	21	Sample_39.010	Sample_236.001	Negative
0	0.042	6.2	Sample_39.010	Sample_226.010	Negative
8	0.127	18.5	Sample_39.010	Sample_226.009	Negative
8	0.131	19.1	Sample_39.010	Sample_221.011	Negative
8	0.198	29	Sample_39.010	Sample_210.006	Negative
8	0.169	24.7	Sample_39.010	Sample_205.001	Negative
8	0.156	22.8	Sample_39.010	Sample_199.009	Negative
5	0.122	17.9	Sample_39.010	Sample_192.012	Negative
10	0.135	19.7	Sample_39.010	Sample_185.005	Negative
1	0.068	9.9	Sample_39.010	Sample_183.009	Negative
1	0.068	9.9	Sample_39.010	Sample_181.010	Negative
6	0.148	21.6	Sample_39.010	Sample_181.003	Negative
2	0.106	15.4	Sample_39.010	Sample_180.009	Negative
0	0.051	7.4	Sample_39.010	Sample_178.026	Negative
0	0.041	6	Sample_39.003	Sample_330.008	Negative
0	0.037	5.5	Sample_39.003	Sample_314.001	Negative
0	0.043	6.3	Sample_39.003	Sample_310.003	Negative
0	0.039	5.8	Sample_39.003	Sample_306.003	Negative
0	0.097	14.1	Sample_39.003	Sample_301.006	Negative
0	0.037	5.5	Sample_39.003	Sample_294.001	Negative
0	0.041	6	Sample_39.003	Sample_288.004	Negative
0	0.039	5.8	Sample_39.003	Sample_285.010	Negative
0	0.045	6.6	Sample_39.003	Sample_273.010	Negative
0	0.043	6.3	Sample_39.003	Sample_249.005	Negative
0	0.051	7.5	Sample_39.003	Sample_245.001	Negative
0	0.077	11.2	Sample_39.003	Sample_239.005	Negative
0	0.055	8.1	Sample_39.003	Sample_238.006	Negative
0	0.067	9.8	Sample_39.003	Sample_236.001	Negative
0	0.059	8.6	Sample_39.003	Sample_226.009	Negative
0	0.061	8.9	Sample_39.003	Sample_221.011	Negative
0	0.059	8.6	Sample_39.003	Sample_221.005	Negative
0	0.093	13.5	Sample_39.003	Sample_210.006	Negative
0	0.079	11.5	Sample_39.003	Sample_205.001	Negative
0	0.073	10.6	Sample_39.003	Sample_199.009	Negative
0	0.043	6.3	Sample_39.003	Sample_196.005	Negative
0	0.057	8.3	Sample_39.003	Sample_192.012	Negative
0	0.065	9.5	Sample_39.003	Sample_191.014	Negative
0	0.063	9.2	Sample_39.003	Sample_185.005	Negative
0	0.112	16.4	Sample_39.003	Sample_181.008	Negative
0	0.069	10.1	Sample_39.003	Sample_181.003	Negative
0	0.049	7.2	Sample_39.003	Sample_180.009	Negative
0	0.051	7.5	Sample_39.003	Sample_169.007	Negative
0	0.041	6	Sample_39.003	Sample_167.009	Negative
0	0.077	11.2	Sample_39.003	Sample_165.003	Negative
0	0.051	7.5	Sample_39.003	Sample_155.017	Negative
0	0.043	6.3	Sample_39.003	Sample_153.016	Negative
0	0.043	6.3	Sample_39.003	Sample_153.012	Negative
0	0.045	6.6	Sample_39.003	Sample_143.007	Negative
0	0.045	6.6	Sample_39.003	Sample_132.002	Negative
0	0.045	6.6	Sample_39.003	Sample_127.001	Negative
0	0.077	11.2	Sample_39.003	Sample_105.011	Negative
0	0.063	9.2	Sample_330.012	Sample_26.003	Negative
0	0.038	5.5	Sample_330.012	Sample_24.012	Negative
0	0.04	5.9	Sample_330.012	Sample_181.008	Negative
0	0.07	10.2	Sample_330.012	Sample_169.014	Negative
0	0.076	11.1	Sample_330.012	Sample_137.002	Negative
0	0.04	5.9	Sample_330.012	Sample_12.026	Negative
0	0.06	8.7	Sample_330.012	Sample_109.004	Negative
2	0.084	12.3	Sample_330.012	Sample_109.003	Negative
0	0.042	6.1	Sample_330.012	Sample_10.009	Negative
0	0.039	5.8	Sample_330.008	Sample_30.013	Negative
0	0.089	12.9	Sample_330.008	Sample_26.003	Negative
0	0.053	7.8	Sample_330.008	Sample_24.012	Negative
0	0.039	5.8	Sample_330.008	Sample_24.007	Negative
0	0.038	5.6	Sample_330.008	Sample_239.005	Negative
0	0.042	6.2	Sample_330.008	Sample_218.019	Negative
0	0.056	8.2	Sample_330.008	Sample_181.008	Negative
0	0.042	6.2	Sample_330.008	Sample_169.017	Negative
0	0.098	14.2	Sample_330.008	Sample_169.014	Negative
0	0.038	5.6	Sample_330.008	Sample_165.003	Negative
0	0.106	15.5	Sample_330.008	Sample_137.002	Negative
0	0.056	8.2	Sample_330.008	Sample_12.026	Negative
0	0.084	12.2	Sample_330.008	Sample_109.004	Negative
2	0.118	17.3	Sample_330.008	Sample_109.003	Negative
0	0.038	5.6	Sample_330.008	Sample_105.011	Negative
6	0.129	18.9	Sample_321.019	Sample_24.012	Negative
3	0.079	11.5	Sample_321.019	Sample_191.014	Negative
0	0.038	5.6	Sample_321.019	Sample_181.010	Negative
6	0.103	15	Sample_321.019	Sample_169.017	Negative
0	0.062	9.1	Sample_321.019	Sample_169.007	Negative
0	0.05	7.3	Sample_321.019	Sample_167.009	Negative
0	0.062	9.1	Sample_321.019	Sample_155.017	Negative
0	0.053	7.7	Sample_321.019	Sample_153.016	Negative
0	0.053	7.7	Sample_321.019	Sample_153.012	Negative
0	0.041	5.9	Sample_321.019	Sample_151.013	Negative
0	0.055	8	Sample_321.019	Sample_143.007	Negative
27	0.258	37.7	Sample_321.019	Sample_137.002	Negative
0	0.055	8	Sample_321.019	Sample_132.002	Negative
0	0.041	5.9	Sample_321.019	Sample_127.002	Negative
0	0.055	8	Sample_321.019	Sample_127.001	Negative
10	0.136	19.9	Sample_321.019	Sample_12.026	Negative
31	0.287	41.9	Sample_321.019	Sample_109.003	Negative
1	0.086	12.6	Sample_321.019	Sample_107.010	Negative
0	0.093	13.6	Sample_321.019	Sample_105.011	Negative
3	0.073	10.6	Sample_32.001	Sample_191.014	Negative
0	0.049	7.1	Sample_32.001	Sample_153.012	Negative
1	0.051	7.4	Sample_32.001	Sample_143.007	Negative
1	0.051	7.4	Sample_32.001	Sample_132.002	Negative
0	0.037	5.5	Sample_32.001	Sample_127.002	Negative
0	0.072	10.5	Sample_317.021	Sample_26.003	Negative
0	0.043	6.3	Sample_317.021	Sample_24.012	Negative
0	0.045	6.6	Sample_317.021	Sample_181.008	Negative
0	0.079	11.5	Sample_317.021	Sample_169.014	Negative
0	0.086	12.6	Sample_317.021	Sample_137.002	Negative
0	0.045	6.6	Sample_317.021	Sample_12.026	Negative
0	0.068	9.9	Sample_317.021	Sample_109.004	Negative
2	0.096	14	Sample_317.021	Sample_109.003	Negative
0	0.026	3.7	Sample_314.004	Sample_285.012	Negative
17	0.199	29.1	Sample_314.004	Sample_239.005	Negative
13	0.143	20.9	Sample_314.004	Sample_238.006	Negative
16	0.174	25.4	Sample_314.004	Sample_236.001	Negative
11	0.153	22.4	Sample_314.004	Sample_226.009	Negative
11	0.159	23.1	Sample_314.004	Sample_221.011	Negative
1	0.061	9	Sample_314.004	Sample_220.007	Negative
25	0.24	35.1	Sample_314.004	Sample_210.006	Negative
18	0.205	29.9	Sample_314.004	Sample_205.001	Negative
16	0.189	27.6	Sample_314.004	Sample_199.009	Negative
4	0.072	10.5	Sample_314.004	Sample_199.007	Negative
4	0.112	16.4	Sample_314.004	Sample_196.005	Negative
1	0.077	11.2	Sample_314.004	Sample_194.008	Negative
14	0.164	23.9	Sample_314.004	Sample_185.005	Negative
15	0.179	26.1	Sample_314.004	Sample_181.003	Negative
8	0.128	18.7	Sample_314.004	Sample_180.009	Negative
0	0.08	11.7	Sample_314.001	Sample_26.003	Negative
0	0.048	7	Sample_314.001	Sample_24.012	Negative
0	0.038	5.6	Sample_314.001	Sample_218.019	Negative
0	0.039	5.7	Sample_314.001	Sample_202.007	Negative
1	0.051	7.4	Sample_314.001	Sample_181.008	Negative
0	0.038	5.6	Sample_314.001	Sample_169.017	Negative
0	0.088	12.9	Sample_314.001	Sample_169.014	Negative
0	0.096	14.1	Sample_314.001	Sample_137.002	Negative
0	0.051	7.4	Sample_314.001	Sample_12.026	Negative
0	0.076	11.1	Sample_314.001	Sample_109.004	Negative
2	0.107	15.6	Sample_314.001	Sample_109.003	Negative
0	0.041	6	Sample_310.003	Sample_30.013	Negative
0	0.093	13.6	Sample_310.003	Sample_26.003	Negative
0	0.056	8.1	Sample_310.003	Sample_24.012	Negative
0	0.041	6	Sample_310.003	Sample_24.007	Negative
0	0.04	5.9	Sample_310.003	Sample_239.005	Negative
0	0.044	6.5	Sample_310.003	Sample_218.019	Negative
0	0.038	5.6	Sample_310.003	Sample_199.009	Negative
0	0.059	8.6	Sample_310.003	Sample_181.008	Negative
0	0.044	6.5	Sample_310.003	Sample_169.017	Negative
0	0.102	14.9	Sample_310.003	Sample_169.014	Negative
0	0.04	5.9	Sample_310.003	Sample_165.003	Negative
0	0.111	16.3	Sample_310.003	Sample_137.002	Negative
0	0.059	8.6	Sample_310.003	Sample_12.026	Negative
0	0.088	12.8	Sample_310.003	Sample_109.004	Negative
2	0.124	18.1	Sample_310.003	Sample_109.003	Negative
0	0.04	5.9	Sample_310.003	Sample_105.011	Negative
0	0.038	5.5	Sample_306.003	Sample_30.013	Negative
0	0.084	12.3	Sample_306.003	Sample_26.003	Negative
0	0.051	7.4	Sample_306.003	Sample_24.012	Negative
0	0.038	5.5	Sample_306.003	Sample_24.007	Negative
0	0.04	5.9	Sample_306.003	Sample_218.019	Negative
0	0.041	6	Sample_306.003	Sample_202.007	Negative
0	0.053	7.8	Sample_306.003	Sample_181.008	Negative
0	0.04	5.9	Sample_306.003	Sample_169.017	Negative
0	0.093	13.6	Sample_306.003	Sample_169.014	Negative
0	0.101	14.8	Sample_306.003	Sample_137.002	Negative
0	0.053	7.8	Sample_306.003	Sample_12.026	Negative
0	0.08	11.6	Sample_306.003	Sample_109.004	Negative
2	0.113	16.4	Sample_306.003	Sample_109.003	Negative
0	0.092	13.4	Sample_301.006	Sample_30.013	Negative
0	0.039	5.7	Sample_301.006	Sample_30.007	Negative
1	0.083	12.1	Sample_301.006	Sample_24.014	Negative
2	0.124	18.1	Sample_301.006	Sample_24.012	Negative
0	0.092	13.4	Sample_301.006	Sample_24.007	Negative
5	0.131	19.1	Sample_301.006	Sample_22.008	Negative
0	0.101	14.8	Sample_301.006	Sample_202.007	Negative
24	0.228	33.2	Sample_301.006	Sample_169.014	Negative
0	0.067	9.7	Sample_301.006	Sample_15.003	Negative
0	0.131	19.1	Sample_301.006	Sample_12.026	Negative
0	0.046	6.7	Sample_301.006	Sample_12.011	Negative
14	0.195	28.5	Sample_301.006	Sample_109.004	Negative
3	0.083	12.1	Sample_301.006	Sample_107.010	Negative
0	0.057	8.4	Sample_301.006	Sample_10.010	Negative
0	0.136	19.8	Sample_301.006	Sample_10.009	Negative
0	0.039	5.8	Sample_30.013	Sample_288.004	Negative
0	0.038	5.5	Sample_30.013	Sample_285.010	Negative
0	0.043	6.3	Sample_30.013	Sample_273.010	Negative
0	0.041	6	Sample_30.013	Sample_249.005	Negative
0	0.049	7.1	Sample_30.013	Sample_245.001	Negative
0	0.073	10.7	Sample_30.013	Sample_239.005	Negative
0	0.053	7.7	Sample_30.013	Sample_238.006	Negative
0	0.064	9.3	Sample_30.013	Sample_236.001	Negative
0	0.056	8.2	Sample_30.013	Sample_226.009	Negative
0	0.058	8.5	Sample_30.013	Sample_221.011	Negative
0	0.056	8.2	Sample_30.013	Sample_221.005	Negative
0	0.088	12.9	Sample_30.013	Sample_210.006	Negative
0	0.075	11	Sample_30.013	Sample_205.001	Negative
0	0.069	10.1	Sample_30.013	Sample_199.009	Negative
0	0.041	6	Sample_30.013	Sample_196.005	Negative
0	0.054	7.9	Sample_30.013	Sample_192.012	Negative
0	0.062	9	Sample_30.013	Sample_191.014	Negative
0	0.06	8.8	Sample_30.013	Sample_185.005	Negative
0	0.107	15.6	Sample_30.013	Sample_181.008	Negative
0	0.066	9.6	Sample_30.013	Sample_181.003	Negative
0	0.047	6.8	Sample_30.013	Sample_180.009	Negative
0	0.049	7.1	Sample_30.013	Sample_169.007	Negative
0	0.039	5.8	Sample_30.013	Sample_167.009	Negative
0	0.073	10.7	Sample_30.013	Sample_165.003	Negative
0	0.049	7.1	Sample_30.013	Sample_155.017	Negative
0	0.041	6	Sample_30.013	Sample_153.016	Negative
0	0.041	6	Sample_30.013	Sample_153.012	Negative
0	0.043	6.3	Sample_30.013	Sample_143.007	Negative
0	0.043	6.3	Sample_30.013	Sample_132.002	Negative
0	0.043	6.3	Sample_30.013	Sample_127.001	Negative
0	0.073	10.7	Sample_30.013	Sample_105.011	Negative
0	0.037	5.5	Sample_30.012	Sample_210.006	Negative
0	0.037	5.5	Sample_30.007	Sample_210.006	Negative
0	0.045	6.6	Sample_30.007	Sample_181.008	Negative
0	0.072	10.5	Sample_294.017	Sample_26.003	Negative
0	0.043	6.3	Sample_294.017	Sample_24.012	Negative
0	0.045	6.6	Sample_294.017	Sample_181.008	Negative
0	0.079	11.5	Sample_294.017	Sample_169.014	Negative
0	0.086	12.6	Sample_294.017	Sample_137.002	Negative
0	0.045	6.6	Sample_294.017	Sample_12.026	Negative
0	0.068	9.9	Sample_294.017	Sample_109.004	Negative
2	0.096	14	Sample_294.017	Sample_109.003	Negative
0	0.025	3.7	Sample_294.012	Sample_137.002	Negative
0	0.028	4.1	Sample_294.012	Sample_109.003	Negative
18	0.198	29	Sample_294.006	Sample_26.003	Negative
3	0.073	10.6	Sample_294.006	Sample_191.014	Negative
5	0.095	13.8	Sample_294.006	Sample_169.017	Negative
20	0.218	31.9	Sample_294.006	Sample_169.014	Negative
0	0.049	7.1	Sample_294.006	Sample_153.012	Negative
1	0.051	7.4	Sample_294.006	Sample_143.007	Negative
19	0.238	34.8	Sample_294.006	Sample_137.002	Negative
1	0.051	7.4	Sample_294.006	Sample_132.002	Negative
0	0.037	5.5	Sample_294.006	Sample_127.002	Negative
1	0.051	7.4	Sample_294.006	Sample_127.001	Negative
17	0.187	27.4	Sample_294.006	Sample_109.004	Negative
23	0.265	38.6	Sample_294.006	Sample_109.003	Negative
2	0.079	11.6	Sample_294.006	Sample_107.010	Negative
4	0.086	12.6	Sample_294.006	Sample_105.011	Negative
1	0.055	8	Sample_294.006	Sample_10.010	Negative
0	0.08	11.7	Sample_294.001	Sample_26.003	Negative
0	0.048	7	Sample_294.001	Sample_24.012	Negative
0	0.038	5.6	Sample_294.001	Sample_218.019	Negative
0	0.039	5.7	Sample_294.001	Sample_202.007	Negative
0	0.051	7.4	Sample_294.001	Sample_181.008	Negative
0	0.038	5.6	Sample_294.001	Sample_169.017	Negative
0	0.088	12.9	Sample_294.001	Sample_169.014	Negative
0	0.096	14.1	Sample_294.001	Sample_137.002	Negative
0	0.051	7.4	Sample_294.001	Sample_12.026	Negative
0	0.076	11.1	Sample_294.001	Sample_109.004	Negative
2	0.107	15.6	Sample_294.001	Sample_109.003	Negative
0	0.068	9.9	Sample_288.015	Sample_26.003	Negative
0	0.041	5.9	Sample_288.015	Sample_24.012	Negative
0	0.043	6.2	Sample_288.015	Sample_181.008	Negative
0	0.074	10.8	Sample_288.015	Sample_169.014	Negative
0	0.081	11.8	Sample_288.015	Sample_137.002	Negative
0	0.043	6.2	Sample_288.015	Sample_12.026	Negative
0	0.064	9.3	Sample_288.015	Sample_109.004	Negative
2	0.09	13.2	Sample_288.015	Sample_109.003	Negative
0	0.068	9.9	Sample_288.008	Sample_26.003	Negative
0	0.041	5.9	Sample_288.008	Sample_24.012	Negative
0	0.043	6.2	Sample_288.008	Sample_181.008	Negative
0	0.074	10.8	Sample_288.008	Sample_169.014	Negative
0	0.081	11.8	Sample_288.008	Sample_137.002	Negative
0	0.043	6.2	Sample_288.008	Sample_12.026	Negative
0	0.064	9.3	Sample_288.008	Sample_109.004	Negative
2	0.09	13.2	Sample_288.008	Sample_109.003	Negative
0	0.089	12.9	Sample_288.004	Sample_26.003	Negative
0	0.053	7.8	Sample_288.004	Sample_24.012	Negative
0	0.039	5.8	Sample_288.004	Sample_24.007	Negative
0	0.038	5.6	Sample_288.004	Sample_239.005	Negative
0	0.042	6.2	Sample_288.004	Sample_218.019	Negative
0	0.056	8.2	Sample_288.004	Sample_181.008	Negative
0	0.042	6.2	Sample_288.004	Sample_169.017	Negative
0	0.098	14.2	Sample_288.004	Sample_169.014	Negative
0	0.038	5.6	Sample_288.004	Sample_165.003	Negative
0	0.106	15.5	Sample_288.004	Sample_137.002	Negative
0	0.056	8.2	Sample_288.004	Sample_12.026	Negative
0	0.084	12.2	Sample_288.004	Sample_109.004	Negative
2	0.118	17.3	Sample_288.004	Sample_109.003	Negative
0	0.038	5.6	Sample_288.004	Sample_105.011	Negative
0	0.038	5.5	Sample_285.022	Sample_26.003	Negative
0	0.042	6.1	Sample_285.022	Sample_169.014	Negative
0	0.046	6.7	Sample_285.022	Sample_137.002	Negative
0	0.036	5.2	Sample_285.022	Sample_109.004	Negative
1	0.051	7.4	Sample_285.022	Sample_109.003	Negative
0	0.025	3.7	Sample_285.012	Sample_137.002	Negative
0	0.028	4.1	Sample_285.012	Sample_109.003	Negative
0	0.084	12.3	Sample_285.010	Sample_26.003	Negative
0	0.051	7.4	Sample_285.010	Sample_24.012	Negative
0	0.038	5.5	Sample_285.010	Sample_24.007	Negative
1	0.053	7.8	Sample_285.010	Sample_22.008	Negative
0	0.04	5.9	Sample_285.010	Sample_218.019	Negative
0	0.053	7.8	Sample_285.010	Sample_181.008	Negative
0	0.04	5.9	Sample_285.010	Sample_169.017	Negative
0	0.093	13.6	Sample_285.010	Sample_169.014	Negative
0	0.101	14.8	Sample_285.010	Sample_137.002	Negative
0	0.053	7.8	Sample_285.010	Sample_12.026	Negative
0	0.08	11.6	Sample_285.010	Sample_109.004	Negative
[truncated: 405 more rows]
