# Supplementary material for: Host-linked virome assembly and turnover predict bacterial community structure in wastewater treatment systems
Source: ISME J. 2026 May 12;20(1):wrag120. doi: 10.1093/ismejo/wrag120 (PMC13273578; doi:10.1093/ismejo/wrag120)
Supplement: Supplementary_material_wrag120 [file Supplementary_material_wrag120.zip › Table S7. AT_network.xlsx]

## Sheet: Sheet1
Table S7. Co-occurrence network of high-quality representative metagenome-assembled genomes (HQ rMAGs) in anaerobic treatment (AT) systems based on a probabilistic co-occurrence model.
Obs co-occurrencea	Prob co-occurrenceb	Exp co-occurrencec	Name of taxa 1	Name of taxa 2	Co-occurrence type
48	0.069	12.8	Sample_96.006	Sample_92.013	Positive
49	0.07	13.1	Sample_96.006	Sample_92.002	Positive
26	0.043	8.1	Sample_96.006	Sample_66.017	Positive
25	0.038	7.1	Sample_96.006	Sample_63.006	Positive
26	0.039	7.3	Sample_96.006	Sample_63.003	Positive
35	0.049	9.2	Sample_96.006	Sample_62.033	Positive
28	0.039	7.3	Sample_96.006	Sample_60.011	Positive
26	0.059	11	Sample_96.006	Sample_58.032	Positive
49	0.146	27.3	Sample_96.006	Sample_54.006	Positive
49	0.102	19.1	Sample_96.006	Sample_48.003	Positive
46	0.081	15.2	Sample_96.006	Sample_33.013	Positive
46	0.078	14.7	Sample_96.006	Sample_302.005	Positive
25	0.035	6.6	Sample_96.006	Sample_29.020	Positive
34	0.069	12.8	Sample_96.006	Sample_29.004	Positive
49	0.105	19.7	Sample_96.006	Sample_275.002	Positive
24	0.062	11.5	Sample_96.006	Sample_270.007	Positive
47	0.099	18.6	Sample_96.006	Sample_254.006	Positive
42	0.09	16.8	Sample_96.006	Sample_25.014	Positive
35	0.076	14.1	Sample_96.006	Sample_225.003	Positive
49	0.172	32.2	Sample_96.006	Sample_195.005	Positive
11	0.018	3.4	Sample_96.006	Sample_19.004	Positive
38	0.085	16	Sample_96.006	Sample_186.003	Positive
7	0.01	1.8	Sample_96.006	Sample_18.012	Positive
15	0.021	3.9	Sample_96.006	Sample_18.011	Positive
32	0.045	8.4	Sample_96.006	Sample_18.007	Positive
39	0.055	10.2	Sample_96.006	Sample_18.002	Positive
31	0.043	8.1	Sample_96.006	Sample_1.016	Positive
44	0.077	14.4	Sample_96.006	Sample_1.005	Positive
49	0.07	13.1	Sample_92.013	Sample_92.002	Positive
25	0.043	8.1	Sample_92.013	Sample_66.017	Positive
25	0.038	7.1	Sample_92.013	Sample_63.006	Positive
25	0.039	7.3	Sample_92.013	Sample_63.003	Positive
34	0.049	9.2	Sample_92.013	Sample_62.033	Positive
27	0.039	7.3	Sample_92.013	Sample_60.011	Positive
25	0.059	11	Sample_92.013	Sample_58.032	Positive
49	0.146	27.3	Sample_92.013	Sample_54.006	Positive
49	0.102	19.1	Sample_92.013	Sample_48.003	Positive
45	0.081	15.2	Sample_92.013	Sample_33.013	Positive
46	0.078	14.7	Sample_92.013	Sample_302.005	Positive
24	0.035	6.6	Sample_92.013	Sample_29.020	Positive
33	0.069	12.8	Sample_92.013	Sample_29.004	Positive
49	0.105	19.7	Sample_92.013	Sample_275.002	Positive
23	0.062	11.5	Sample_92.013	Sample_270.007	Positive
47	0.099	18.6	Sample_92.013	Sample_254.006	Positive
42	0.09	16.8	Sample_92.013	Sample_25.014	Positive
34	0.076	14.1	Sample_92.013	Sample_225.003	Positive
49	0.172	32.2	Sample_92.013	Sample_195.005	Positive
10	0.018	3.4	Sample_92.013	Sample_19.004	Positive
37	0.085	16	Sample_92.013	Sample_186.003	Positive
7	0.01	1.8	Sample_92.013	Sample_18.012	Positive
14	0.021	3.9	Sample_92.013	Sample_18.011	Positive
32	0.045	8.4	Sample_92.013	Sample_18.007	Positive
39	0.055	10.2	Sample_92.013	Sample_18.002	Positive
31	0.043	8.1	Sample_92.013	Sample_1.016	Positive
43	0.077	14.4	Sample_92.013	Sample_1.005	Positive
26	0.044	8.3	Sample_92.002	Sample_66.017	Positive
25	0.039	7.2	Sample_92.002	Sample_63.006	Positive
26	0.04	7.5	Sample_92.002	Sample_63.003	Positive
35	0.05	9.4	Sample_92.002	Sample_62.033	Positive
28	0.04	7.5	Sample_92.002	Sample_60.011	Positive
26	0.06	11.2	Sample_92.002	Sample_58.032	Positive
50	0.149	27.8	Sample_92.002	Sample_54.006	Positive
50	0.104	19.5	Sample_92.002	Sample_48.003	Positive
46	0.083	15.5	Sample_92.002	Sample_33.013	Positive
47	0.08	15	Sample_92.002	Sample_302.005	Positive
25	0.036	6.7	Sample_92.002	Sample_29.020	Positive
34	0.07	13.1	Sample_92.002	Sample_29.004	Positive
50	0.107	20.1	Sample_92.002	Sample_275.002	Positive
24	0.063	11.8	Sample_92.002	Sample_270.007	Positive
48	0.102	19	Sample_92.002	Sample_254.006	Positive
43	0.092	17.1	Sample_92.002	Sample_25.014	Positive
35	0.077	14.4	Sample_92.002	Sample_225.003	Positive
50	0.176	32.9	Sample_92.002	Sample_195.005	Positive
11	0.019	3.5	Sample_92.002	Sample_19.004	Positive
38	0.087	16.3	Sample_92.002	Sample_186.003	Positive
7	0.01	1.9	Sample_92.002	Sample_18.012	Positive
15	0.021	4	Sample_92.002	Sample_18.011	Positive
32	0.046	8.6	Sample_92.002	Sample_18.007	Positive
39	0.056	10.4	Sample_92.002	Sample_18.002	Positive
31	0.044	8.3	Sample_92.002	Sample_1.016	Positive
44	0.079	14.7	Sample_92.002	Sample_1.005	Positive
20	0.024	4.5	Sample_66.017	Sample_63.006	Positive
19	0.025	4.6	Sample_66.017	Sample_63.003	Positive
24	0.031	5.8	Sample_66.017	Sample_62.033	Positive
18	0.03	5.6	Sample_66.017	Sample_60.014	Positive
18	0.025	4.6	Sample_66.017	Sample_60.011	Positive
20	0.037	7	Sample_66.017	Sample_58.032	Positive
30	0.092	17.2	Sample_66.017	Sample_54.006	Positive
27	0.065	12.1	Sample_66.017	Sample_48.003	Positive
30	0.051	9.6	Sample_66.017	Sample_33.013	Positive
25	0.089	16.6	Sample_66.017	Sample_308.014	Positive
26	0.05	9.3	Sample_66.017	Sample_302.005	Positive
15	0.022	4.1	Sample_66.017	Sample_29.020	Positive
23	0.043	8.1	Sample_66.017	Sample_29.004	Positive
26	0.066	12.4	Sample_66.017	Sample_275.002	Positive
27	0.063	11.8	Sample_66.017	Sample_254.006	Positive
31	0.057	10.6	Sample_66.017	Sample_25.014	Positive
24	0.048	9	Sample_66.017	Sample_225.003	Positive
31	0.109	20.4	Sample_66.017	Sample_195.005	Positive
9	0.012	2.2	Sample_66.017	Sample_19.004	Positive
25	0.054	10.1	Sample_66.017	Sample_186.003	Positive
8	0.013	2.5	Sample_66.017	Sample_18.011	Positive
19	0.028	5.3	Sample_66.017	Sample_18.007	Positive
23	0.035	6.5	Sample_66.017	Sample_18.002	Positive
20	0.027	5.1	Sample_66.017	Sample_1.016	Positive
25	0.049	9.1	Sample_66.017	Sample_1.005	Positive
18	0.022	4	Sample_63.006	Sample_63.003	Positive
21	0.027	5.1	Sample_63.006	Sample_62.033	Positive
18	0.022	4	Sample_63.006	Sample_60.011	Positive
17	0.032	6.1	Sample_63.006	Sample_58.032	Positive
26	0.08	15	Sample_63.006	Sample_54.006	Positive
25	0.056	10.5	Sample_63.006	Sample_48.003	Positive
25	0.045	8.4	Sample_63.006	Sample_33.013	Positive
23	0.077	14.4	Sample_63.006	Sample_308.014	Positive
24	0.043	8.1	Sample_63.006	Sample_302.005	Positive
15	0.019	3.6	Sample_63.006	Sample_29.020	Positive
22	0.038	7.1	Sample_63.006	Sample_29.004	Positive
25	0.058	10.8	Sample_63.006	Sample_275.002	Positive
24	0.055	10.3	Sample_63.006	Sample_254.006	Positive
24	0.049	9.2	Sample_63.006	Sample_25.014	Positive
25	0.042	7.8	Sample_63.006	Sample_225.003	Positive
18	0.053	9.8	Sample_63.006	Sample_204.003	Positive
27	0.095	17.8	Sample_63.006	Sample_195.005	Positive
25	0.047	8.8	Sample_63.006	Sample_186.003	Positive
22	0.025	4.6	Sample_63.006	Sample_18.007	Positive
24	0.03	5.6	Sample_63.006	Sample_18.002	Positive
20	0.024	4.5	Sample_63.006	Sample_1.016	Positive
25	0.042	7.9	Sample_63.006	Sample_1.005	Positive
20	0.028	5.2	Sample_63.003	Sample_62.033	Positive
15	0.027	5.1	Sample_63.003	Sample_60.014	Positive
20	0.022	4.2	Sample_63.003	Sample_60.011	Positive
15	0.034	6.3	Sample_63.003	Sample_58.032	Positive
28	0.083	15.6	Sample_63.003	Sample_54.006	Positive
26	0.058	10.9	Sample_63.003	Sample_48.003	Positive
27	0.046	8.7	Sample_63.003	Sample_33.013	Positive
23	0.045	8.4	Sample_63.003	Sample_302.005	Positive
18	0.02	3.7	Sample_63.003	Sample_29.020	Positive
23	0.039	7.3	Sample_63.003	Sample_29.004	Positive
26	0.06	11.2	Sample_63.003	Sample_275.002	Positive
24	0.057	10.6	Sample_63.003	Sample_254.006	Positive
23	0.051	9.6	Sample_63.003	Sample_25.014	Positive
23	0.043	8.1	Sample_63.003	Sample_225.003	Positive
19	0.054	10.2	Sample_63.003	Sample_204.003	Positive
28	0.098	18.4	Sample_63.003	Sample_195.005	Positive
8	0.01	1.9	Sample_63.003	Sample_19.004	Positive
21	0.049	9.1	Sample_63.003	Sample_186.003	Positive
11	0.012	2.2	Sample_63.003	Sample_18.011	Positive
18	0.026	4.8	Sample_63.003	Sample_18.007	Positive
22	0.031	5.8	Sample_63.003	Sample_18.002	Positive
16	0.025	4.6	Sample_63.003	Sample_1.016	Positive
24	0.044	8.2	Sample_63.003	Sample_1.005	Positive
20	0.028	5.2	Sample_62.033	Sample_60.011	Positive
21	0.042	7.9	Sample_62.033	Sample_58.032	Positive
35	0.104	19.5	Sample_62.033	Sample_54.006	Positive
35	0.073	13.7	Sample_62.033	Sample_48.003	Positive
34	0.058	10.9	Sample_62.033	Sample_33.013	Positive
35	0.056	10.5	Sample_62.033	Sample_302.005	Positive
18	0.025	4.7	Sample_62.033	Sample_29.020	Positive
30	0.049	9.2	Sample_62.033	Sample_29.004	Positive
35	0.075	14	Sample_62.033	Sample_275.002	Positive
22	0.044	8.2	Sample_62.033	Sample_270.007	Positive
35	0.071	13.3	Sample_62.033	Sample_254.006	Positive
35	0.064	12	Sample_62.033	Sample_25.014	Positive
29	0.054	10.1	Sample_62.033	Sample_225.003	Positive
23	0.068	12.7	Sample_62.033	Sample_204.003	Positive
35	0.123	23	Sample_62.033	Sample_195.005	Positive
10	0.013	2.4	Sample_62.033	Sample_19.004	Positive
32	0.061	11.4	Sample_62.033	Sample_186.003	Positive
12	0.015	2.8	Sample_62.033	Sample_18.011	Positive
24	0.032	6	Sample_62.033	Sample_18.007	Positive
29	0.039	7.3	Sample_62.033	Sample_18.002	Positive
26	0.031	5.8	Sample_62.033	Sample_1.016	Positive
31	0.055	10.3	Sample_62.033	Sample_1.005	Positive
12	0.027	5.1	Sample_60.014	Sample_60.011	Positive
20	0.056	10.5	Sample_60.014	Sample_33.013	Positive
16	0.024	4.5	Sample_60.014	Sample_29.020	Positive
19	0.048	8.9	Sample_60.014	Sample_29.004	Positive
13	0.018	3.5	Sample_60.014	Sample_270.009	Positive
28	0.062	11.6	Sample_60.014	Sample_25.014	Positive
32	0.12	22.4	Sample_60.014	Sample_195.005	Positive
12	0.014	2.5	Sample_60.014	Sample_158.019	Positive
15	0.035	6.5	Sample_60.014	Sample_158.001	Positive
11	0.012	2.2	Sample_60.014	Sample_148.013	Positive
16	0.039	7.3	Sample_60.014	Sample_148.007	Positive
13	0.015	2.7	Sample_60.014	Sample_148.003	Positive
16	0.039	7.3	Sample_60.014	Sample_141.005	Positive
13	0.017	3.1	Sample_60.014	Sample_136.016	Positive
23	0.029	5.5	Sample_60.014	Sample_136.007	Positive
21	0.052	9.6	Sample_60.014	Sample_114.005	Positive
22	0.051	9.5	Sample_60.014	Sample_108.001	Positive
14	0.029	5.5	Sample_60.014	Sample_106.005	Positive
19	0.034	6.3	Sample_60.011	Sample_58.032	Positive
28	0.083	15.6	Sample_60.011	Sample_54.006	Positive
28	0.058	10.9	Sample_60.011	Sample_48.003	Positive
28	0.046	8.7	Sample_60.011	Sample_33.013	Positive
25	0.045	8.4	Sample_60.011	Sample_302.005	Positive
16	0.02	3.7	Sample_60.011	Sample_29.020	Positive
22	0.039	7.3	Sample_60.011	Sample_29.004	Positive
28	0.06	11.2	Sample_60.011	Sample_275.002	Positive
17	0.035	6.6	Sample_60.011	Sample_270.007	Positive
26	0.057	10.6	Sample_60.011	Sample_254.006	Positive
25	0.051	9.6	Sample_60.011	Sample_25.014	Positive
23	0.043	8.1	Sample_60.011	Sample_225.003	Positive
28	0.098	18.4	Sample_60.011	Sample_195.005	Positive
23	0.049	9.1	Sample_60.011	Sample_186.003	Positive
8	0.012	2.2	Sample_60.011	Sample_18.011	Positive
20	0.026	4.8	Sample_60.011	Sample_18.007	Positive
24	0.031	5.8	Sample_60.011	Sample_18.002	Positive
18	0.025	4.6	Sample_60.011	Sample_1.016	Positive
26	0.044	8.2	Sample_60.011	Sample_1.005	Positive
41	0.125	23.4	Sample_58.032	Sample_54.006	Positive
28	0.088	16.4	Sample_58.032	Sample_48.003	Positive
35	0.07	13	Sample_58.032	Sample_33.013	Positive
24	0.067	12.6	Sample_58.032	Sample_302.005	Positive
22	0.059	11	Sample_58.032	Sample_29.004	Positive
20	0.053	9.9	Sample_58.032	Sample_270.007	Positive
26	0.085	15.9	Sample_58.032	Sample_254.006	Positive
31	0.077	14.4	Sample_58.032	Sample_25.014	Positive
24	0.065	12.1	Sample_58.032	Sample_225.003	Positive
13	0.028	5.2	Sample_58.032	Sample_217.008	Positive
42	0.148	27.6	Sample_58.032	Sample_195.005	Positive
25	0.073	13.7	Sample_58.032	Sample_186.003	Positive
19	0.038	7.2	Sample_58.032	Sample_18.007	Positive
24	0.047	8.8	Sample_58.032	Sample_18.002	Positive
22	0.037	7	Sample_58.032	Sample_1.016	Positive
26	0.066	12.4	Sample_58.032	Sample_1.005	Positive
58	0.172	32.3	Sample_54.006	Sample_33.013	Positive
47	0.167	31.1	Sample_54.006	Sample_302.005	Positive
25	0.074	13.9	Sample_54.006	Sample_29.020	Positive
46	0.146	27.3	Sample_54.006	Sample_29.004	Positive
60	0.19	35.6	Sample_54.006	Sample_25.014	Positive
34	0.131	24.5	Sample_54.006	Sample_228.008	Positive
47	0.161	30	Sample_54.006	Sample_225.003	Positive
14	0.042	7.8	Sample_54.006	Sample_217.010	Positive
22	0.068	12.8	Sample_54.006	Sample_217.008	Positive
13	0.039	7.2	Sample_54.006	Sample_207.011	Positive
58	0.202	37.8	Sample_54.006	Sample_204.003	Positive
100	0.366	68.4	Sample_54.006	Sample_195.005	Positive
13	0.039	7.2	Sample_54.006	Sample_19.004	Positive
14	0.042	7.8	Sample_54.006	Sample_188.009	Positive
48	0.181	33.9	Sample_54.006	Sample_186.003	Positive
14	0.042	7.8	Sample_54.006	Sample_184.013	Positive
15	0.045	8.3	Sample_54.006	Sample_18.011	Positive
32	0.095	17.8	Sample_54.006	Sample_18.007	Positive
39	0.116	21.7	Sample_54.006	Sample_18.002	Positive
20	0.068	12.8	Sample_54.006	Sample_162.007	Positive
29	0.107	20	Sample_54.006	Sample_158.001	Positive
25	0.086	16.1	Sample_54.006	Sample_154.012	Positive
44	0.158	29.5	Sample_54.006	Sample_114.005	Positive
42	0.155	28.9	Sample_54.006	Sample_108.001	Positive
25	0.089	16.7	Sample_54.006	Sample_106.005	Positive
31	0.092	17.2	Sample_54.006	Sample_1.016	Positive
44	0.164	30.6	Sample_54.006	Sample_1.005	Positive
19	0.04	7.4	Sample_48.003	Sample_331.007	Positive
47	0.121	22.6	Sample_48.003	Sample_33.013	Positive
21	0.048	9	Sample_48.003	Sample_318.016	Positive
12	0.025	4.7	Sample_48.003	Sample_318.007	Positive
20	0.046	8.6	Sample_48.003	Sample_318.002	Positive
53	0.209	39	Sample_48.003	Sample_308.014	Positive
18	0.038	7	Sample_48.003	Sample_307.010	Positive
20	0.042	7.8	Sample_48.003	Sample_307.006	Positive
9	0.019	3.5	Sample_48.003	Sample_307.005	Positive
20	0.042	7.8	Sample_48.003	Sample_302.007	Positive
54	0.117	21.9	Sample_48.003	Sample_302.005	Positive
19	0.04	7.4	Sample_48.003	Sample_292.005	Positive
25	0.052	9.8	Sample_48.003	Sample_29.020	Positive
34	0.102	19.1	Sample_48.003	Sample_29.004	Positive
53	0.157	29.3	Sample_48.003	Sample_275.002	Positive
32	0.092	17.2	Sample_48.003	Sample_270.007	Positive
20	0.042	7.8	Sample_48.003	Sample_270.004	Positive
16	0.033	6.2	Sample_48.003	Sample_266.013	Positive
71	0.148	27.7	Sample_48.003	Sample_254.006	Positive
20	0.042	7.8	Sample_48.003	Sample_250.006	Positive
46	0.134	25	Sample_48.003	Sample_25.014	Positive
11	0.023	4.3	Sample_48.003	Sample_25.006	Positive
35	0.113	21.1	Sample_48.003	Sample_225.003	Positive
11	0.027	5.1	Sample_48.003	Sample_19.004	Positive
50	0.127	23.8	Sample_48.003	Sample_186.003	Positive
15	0.031	5.9	Sample_48.003	Sample_18.011	Positive
32	0.067	12.5	Sample_48.003	Sample_18.007	Positive
39	0.081	15.2	Sample_48.003	Sample_18.002	Positive
31	0.065	12.1	Sample_48.003	Sample_1.016	Positive
44	0.115	21.5	Sample_48.003	Sample_1.005	Positive
35	0.047	8.9	Sample_333.016	Sample_333.001	Positive
40	0.074	13.8	Sample_333.016	Sample_325.008	Positive
46	0.082	15.3	Sample_333.016	Sample_325.006	Positive
35	0.053	9.8	Sample_333.016	Sample_324.015	Positive
22	0.042	7.9	Sample_333.016	Sample_323.003	Positive
14	0.029	5.4	Sample_333.016	Sample_318.002	Positive
36	0.063	11.8	Sample_333.016	Sample_316.004	Positive
46	0.074	13.8	Sample_333.016	Sample_315.002	Positive
40	0.071	13.3	Sample_333.016	Sample_313.003	Positive
46	0.132	24.6	Sample_333.016	Sample_308.014	Positive
12	0.026	4.9	Sample_333.016	Sample_307.006	Positive
38	0.078	14.5	Sample_333.016	Sample_305.006	Positive
32	0.043	8.1	Sample_333.016	Sample_304.020	Positive
12	0.026	4.9	Sample_333.016	Sample_302.007	Positive
20	0.034	6.4	Sample_333.016	Sample_300.009	Positive
10	0.021	3.9	Sample_333.016	Sample_299.002	Positive
31	0.041	7.6	Sample_333.016	Sample_296.013	Positive
46	0.145	27.1	Sample_333.016	Sample_290.004	Positive
43	0.063	11.8	Sample_333.016	Sample_286.012	Positive
26	0.054	10.1	Sample_333.016	Sample_281.008	Positive
30	0.062	11.6	Sample_333.016	Sample_275.019	Positive
12	0.026	4.9	Sample_333.016	Sample_270.004	Positive
10	0.021	3.9	Sample_333.016	Sample_266.013	Positive
33	0.063	11.8	Sample_333.016	Sample_259.016	Positive
21	0.049	9.1	Sample_333.016	Sample_252.004	Positive
12	0.026	4.9	Sample_333.016	Sample_250.006	Positive
10	0.018	3.4	Sample_333.016	Sample_246.024	Positive
16	0.039	7.4	Sample_333.016	Sample_246.007	Positive
6	0.008	1.5	Sample_333.016	Sample_244.023	Positive
34	0.074	13.8	Sample_333.016	Sample_244.017	Positive
42	0.075	14	Sample_333.016	Sample_243.001	Positive
11	0.021	3.9	Sample_333.016	Sample_242.003	Positive
23	0.045	8.4	Sample_333.016	Sample_219.012	Positive
21	0.064	12.1	Sample_333.016	Sample_219.010	Positive
36	0.058	10.8	Sample_333.001	Sample_325.008	Positive
36	0.064	11.9	Sample_333.001	Sample_325.006	Positive
30	0.041	7.7	Sample_333.001	Sample_324.015	Positive
35	0.049	9.2	Sample_333.001	Sample_316.004	Positive
36	0.058	10.8	Sample_333.001	Sample_315.002	Positive
36	0.056	10.4	Sample_333.001	Sample_313.003	Positive
36	0.103	19.3	Sample_333.001	Sample_308.014	Positive
30	0.061	11.4	Sample_333.001	Sample_305.006	Positive
32	0.034	6.4	Sample_333.001	Sample_304.020	Positive
18	0.027	5	Sample_333.001	Sample_300.009	Positive
10	0.016	3.1	Sample_333.001	Sample_299.002	Positive
31	0.032	6	Sample_333.001	Sample_296.013	Positive
36	0.113	21.2	Sample_333.001	Sample_290.004	Positive
32	0.049	9.2	Sample_333.001	Sample_286.012	Positive
26	0.042	7.9	Sample_333.001	Sample_281.008	Positive
30	0.048	9	Sample_333.001	Sample_275.019	Positive
12	0.027	5	Sample_333.001	Sample_271.016	Positive
32	0.049	9.2	Sample_333.001	Sample_259.016	Positive
20	0.038	7.1	Sample_333.001	Sample_252.004	Positive
6	0.006	1.2	Sample_333.001	Sample_244.023	Positive
35	0.058	10.8	Sample_333.001	Sample_244.017	Positive
35	0.059	11	Sample_333.001	Sample_243.001	Positive
23	0.035	6.5	Sample_333.001	Sample_219.012	Positive
20	0.05	9.4	Sample_333.001	Sample_219.010	Positive
13	0.03	5.7	Sample_331.007	Sample_325.008	Positive
18	0.034	6.3	Sample_331.007	Sample_325.006	Positive
19	0.017	3.3	Sample_331.007	Sample_323.003	Positive
11	0.012	2.3	Sample_331.007	Sample_318.016	Positive
12	0.007	1.2	Sample_331.007	Sample_318.007	Positive
19	0.012	2.2	Sample_331.007	Sample_318.002	Positive
18	0.03	5.7	Sample_331.007	Sample_315.002	Positive
13	0.029	5.5	Sample_331.007	Sample_313.003	Positive
19	0.054	10.2	Sample_331.007	Sample_308.014	Positive
17	0.01	1.8	Sample_331.007	Sample_307.010	Positive
19	0.011	2	Sample_331.007	Sample_307.006	Positive
16	0.032	6	Sample_331.007	Sample_305.006	Positive
19	0.011	2	Sample_331.007	Sample_302.007	Positive
19	0.01	1.9	Sample_331.007	Sample_292.005	Positive
19	0.06	11.2	Sample_331.007	Sample_290.004	Positive
16	0.026	4.9	Sample_331.007	Sample_286.012	Positive
19	0.011	2	Sample_331.007	Sample_270.004	Positive
11	0.009	1.6	Sample_331.007	Sample_266.013	Positive
19	0.039	7.2	Sample_331.007	Sample_254.006	Positive
19	0.011	2	Sample_331.007	Sample_250.006	Positive
8	0.008	1.4	Sample_331.007	Sample_246.024	Positive
9	0.016	3	Sample_331.007	Sample_246.007	Positive
12	0.009	1.6	Sample_331.007	Sample_242.003	Positive
43	0.093	17.4	Sample_33.013	Sample_302.005	Positive
24	0.041	7.8	Sample_33.013	Sample_29.020	Positive
36	0.081	15.2	Sample_33.013	Sample_29.004	Positive
46	0.124	23.3	Sample_33.013	Sample_275.002	Positive
24	0.073	13.6	Sample_33.013	Sample_270.007	Positive
45	0.118	22	Sample_33.013	Sample_254.006	Positive
47	0.106	19.9	Sample_33.013	Sample_25.014	Positive
37	0.09	16.7	Sample_33.013	Sample_225.003	Positive
58	0.204	38.1	Sample_33.013	Sample_195.005	Positive
12	0.022	4	Sample_33.013	Sample_19.004	Positive
39	0.101	18.9	Sample_33.013	Sample_186.003	Positive
7	0.012	2.2	Sample_33.013	Sample_18.012	Positive
15	0.025	4.7	Sample_33.013	Sample_18.011	Positive
32	0.053	9.9	Sample_33.013	Sample_18.007	Positive
39	0.065	12.1	Sample_33.013	Sample_18.002	Positive
30	0.051	9.6	Sample_33.013	Sample_1.016	Positive
42	0.091	17.1	Sample_33.013	Sample_1.005	Positive
54	0.099	18.6	Sample_325.008	Sample_325.006	Positive
40	0.064	12	Sample_325.008	Sample_324.015	Positive
25	0.051	9.6	Sample_325.008	Sample_323.003	Positive
10	0.019	3.6	Sample_325.008	Sample_318.007	Positive
15	0.035	6.6	Sample_325.008	Sample_318.002	Positive
47	0.077	14.4	Sample_325.008	Sample_316.004	Positive
49	0.09	16.8	Sample_325.008	Sample_315.002	Positive
53	0.086	16.2	Sample_325.008	Sample_313.003	Positive
48	0.16	29.9	Sample_325.008	Sample_308.014	Positive
12	0.029	5.4	Sample_325.008	Sample_307.010	Positive
13	0.032	6	Sample_325.008	Sample_307.006	Positive
42	0.094	17.7	Sample_325.008	Sample_305.006	Positive
33	0.053	9.9	Sample_325.008	Sample_304.020	Positive
13	0.032	6	Sample_325.008	Sample_302.007	Positive
25	0.042	7.8	Sample_325.008	Sample_300.009	Positive
15	0.026	4.8	Sample_325.008	Sample_299.002	Positive
31	0.05	9.3	Sample_325.008	Sample_296.013	Positive
13	0.03	5.7	Sample_325.008	Sample_292.005	Positive
56	0.176	32.9	Sample_325.008	Sample_290.004	Positive
42	0.077	14.4	Sample_325.008	Sample_286.012	Positive
32	0.066	12.3	Sample_325.008	Sample_281.008	Positive
16	0.038	7.2	Sample_325.008	Sample_277.012	Positive
39	0.075	14.1	Sample_325.008	Sample_275.019	Positive
17	0.04	7.5	Sample_325.008	Sample_272.011	Positive
16	0.043	8.1	Sample_325.008	Sample_272.006	Positive
18	0.042	7.8	Sample_325.008	Sample_271.016	Positive
13	0.032	6	Sample_325.008	Sample_270.004	Positive
15	0.04	7.5	Sample_325.008	Sample_264.006	Positive
12	0.022	4.2	Sample_325.008	Sample_263.019	Positive
39	0.077	14.4	Sample_325.008	Sample_259.016	Positive
27	0.059	11.1	Sample_325.008	Sample_252.004	Positive
16	0.043	8.1	Sample_325.008	Sample_251.010	Positive
13	0.032	6	Sample_325.008	Sample_250.006	Positive
17	0.048	9	Sample_325.008	Sample_246.007	Positive
6	0.01	1.8	Sample_325.008	Sample_244.023	Positive
43	0.09	16.8	Sample_325.008	Sample_244.017	Positive
44	0.091	17.1	Sample_325.008	Sample_243.001	Positive
25	0.054	10.2	Sample_325.008	Sample_219.012	Positive
24	0.078	14.7	Sample_325.008	Sample_219.010	Positive
40	0.071	13.3	Sample_325.006	Sample_324.015	Positive
31	0.057	10.6	Sample_325.006	Sample_323.003	Positive
11	0.021	4	Sample_325.006	Sample_318.007	Positive
21	0.039	7.3	Sample_325.006	Sample_318.002	Positive
47	0.085	15.9	Sample_325.006	Sample_316.004	Positive
55	0.099	18.6	Sample_325.006	Sample_315.002	Positive
54	0.096	17.9	Sample_325.006	Sample_313.003	Positive
54	0.177	33.2	Sample_325.006	Sample_308.014	Positive
17	0.032	6	Sample_325.006	Sample_307.010	Positive
19	0.035	6.6	Sample_325.006	Sample_307.006	Positive
44	0.105	19.6	Sample_325.006	Sample_305.006	Positive
33	0.059	10.9	Sample_325.006	Sample_304.020	Positive
19	0.035	6.6	Sample_325.006	Sample_302.007	Positive
26	0.046	8.6	Sample_325.006	Sample_300.009	Positive
15	0.028	5.3	Sample_325.006	Sample_299.002	Positive
31	0.055	10.3	Sample_325.006	Sample_296.013	Positive
18	0.034	6.3	Sample_325.006	Sample_292.005	Positive
62	0.195	36.5	Sample_325.006	Sample_290.004	Positive
48	0.085	15.9	Sample_325.006	Sample_286.012	Positive
15	0.037	7	Sample_325.006	Sample_281.022	Positive
35	0.073	13.6	Sample_325.006	Sample_281.008	Positive
19	0.044	8.3	Sample_325.006	Sample_280.015	Positive
16	0.039	7.3	Sample_325.006	Sample_277.016	Positive
18	0.043	8	Sample_325.006	Sample_277.012	Positive
41	0.083	15.6	Sample_325.006	Sample_275.019	Positive
17	0.041	7.6	Sample_325.006	Sample_275.005	Positive
14	0.037	7	Sample_325.006	Sample_274.013	Positive
19	0.044	8.3	Sample_325.006	Sample_272.011	Positive
21	0.048	9	Sample_325.006	Sample_272.006	Positive
20	0.046	8.6	Sample_325.006	Sample_271.016	Positive
16	0.039	7.3	Sample_325.006	Sample_271.015	Positive
27	0.087	16.2	Sample_325.006	Sample_270.005	Positive
19	0.035	6.6	Sample_325.006	Sample_270.004	Positive
12	0.028	5.3	Sample_325.006	Sample_266.013	Positive
17	0.041	7.6	Sample_325.006	Sample_264.016	Positive
19	0.044	8.3	Sample_325.006	Sample_264.006	Positive
14	0.025	4.6	Sample_325.006	Sample_263.019	Positive
42	0.085	15.9	Sample_325.006	Sample_259.016	Positive
30	0.066	12.3	Sample_325.006	Sample_252.004	Positive
21	0.048	9	Sample_325.006	Sample_251.010	Positive
19	0.035	6.6	Sample_325.006	Sample_250.006	Positive
11	0.025	4.6	Sample_325.006	Sample_246.024	Positive
24	0.053	9.9	Sample_325.006	Sample_246.007	Positive
43	0.099	18.6	Sample_325.006	Sample_244.017	Positive
51	0.101	18.9	Sample_325.006	Sample_243.001	Positive
14	0.028	5.3	Sample_325.006	Sample_242.003	Positive
23	0.06	11.3	Sample_325.006	Sample_219.012	Positive
17	0.037	6.8	Sample_324.015	Sample_323.003	Positive
12	0.025	4.7	Sample_324.015	Sample_318.002	Positive
37	0.055	10.3	Sample_324.015	Sample_316.004	Positive
40	0.064	12	Sample_324.015	Sample_315.002	Positive
39	0.062	11.6	Sample_324.015	Sample_313.003	Positive
40	0.114	21.4	Sample_324.015	Sample_308.014	Positive
38	0.067	12.6	Sample_324.015	Sample_305.006	Positive
29	0.038	7.1	Sample_324.015	Sample_304.020	Positive
24	0.03	5.6	Sample_324.015	Sample_300.009	Positive
14	0.018	3.4	Sample_324.015	Sample_299.002	Positive
30	0.035	6.6	Sample_324.015	Sample_296.013	Positive
40	0.126	23.5	Sample_324.015	Sample_290.004	Positive
39	0.055	10.3	Sample_324.015	Sample_286.012	Positive
22	0.047	8.8	Sample_324.015	Sample_281.008	Positive
28	0.054	10.1	Sample_324.015	Sample_275.019	Positive
28	0.055	10.3	Sample_324.015	Sample_259.016	Positive
17	0.042	7.9	Sample_324.015	Sample_252.004	Positive
6	0.007	1.3	Sample_324.015	Sample_244.023	Positive
30	0.064	12	Sample_324.015	Sample_244.017	Positive
33	0.065	12.2	Sample_324.015	Sample_243.001	Positive
23	0.039	7.3	Sample_324.015	Sample_219.012	Positive
22	0.056	10.5	Sample_324.015	Sample_219.010	Positive
11	0.021	3.9	Sample_323.003	Sample_318.016	Positive
12	0.011	2.1	Sample_323.003	Sample_318.007	Positive
21	0.02	3.8	Sample_323.003	Sample_318.002	Positive
21	0.044	8.2	Sample_323.003	Sample_316.004	Positive
29	0.051	9.6	Sample_323.003	Sample_315.002	Positive
25	0.049	9.2	Sample_323.003	Sample_313.003	Positive
30	0.092	17.1	Sample_323.003	Sample_308.014	Positive
18	0.016	3.1	Sample_323.003	Sample_307.010	Positive
20	0.018	3.4	Sample_323.003	Sample_307.006	Positive
21	0.054	10.1	Sample_323.003	Sample_305.006	Positive
20	0.018	3.4	Sample_323.003	Sample_302.007	Positive
19	0.017	3.3	Sample_323.003	Sample_292.005	Positive
32	0.101	18.8	Sample_323.003	Sample_290.004	Positive
24	0.044	8.2	Sample_323.003	Sample_286.012	Positive
12	0.023	4.3	Sample_323.003	Sample_280.015	Positive
10	0.02	3.8	Sample_323.003	Sample_277.016	Positive
11	0.022	4.1	Sample_323.003	Sample_277.012	Positive
11	0.023	4.3	Sample_323.003	Sample_272.011	Positive
14	0.025	4.6	Sample_323.003	Sample_272.006	Positive
20	0.018	3.4	Sample_323.003	Sample_270.004	Positive
12	0.015	2.7	Sample_323.003	Sample_266.013	Positive
12	0.023	4.3	Sample_323.003	Sample_264.006	Positive
14	0.034	6.3	Sample_323.003	Sample_252.004	Positive
14	0.025	4.6	Sample_323.003	Sample_251.010	Positive
20	0.018	3.4	Sample_323.003	Sample_250.006	Positive
9	0.013	2.4	Sample_323.003	Sample_246.024	Positive
18	0.027	5.1	Sample_323.003	Sample_246.007	Positive
5	0.005	1	Sample_323.003	Sample_244.023	Positive
20	0.052	9.8	Sample_323.003	Sample_243.001	Positive
13	0.015	2.7	Sample_323.003	Sample_242.003	Positive
11	0.008	1.5	Sample_318.016	Sample_318.007	Positive
11	0.014	2.7	Sample_318.016	Sample_318.002	Positive
10	0.012	2.2	Sample_318.016	Sample_307.010	Positive
11	0.013	2.5	Sample_318.016	Sample_307.006	Positive
11	0.013	2.5	Sample_318.016	Sample_302.007	Positive
17	0.037	6.9	Sample_318.016	Sample_302.005	Positive
11	0.012	2.3	Sample_318.016	Sample_292.005	Positive
17	0.032	6	Sample_318.016	Sample_270.005	Positive
11	0.013	2.5	Sample_318.016	Sample_270.004	Positive
21	0.047	8.7	Sample_318.016	Sample_254.006	Positive
11	0.013	2.5	Sample_318.016	Sample_250.006	Positive
21	0.04	7.5	Sample_318.016	Sample_186.003	Positive
10	0.02	3.8	Sample_318.016	Sample_1.016	Positive
12	0.008	1.4	Sample_318.007	Sample_318.002	Positive
11	0.016	3.1	Sample_318.007	Sample_316.004	Positive
11	0.019	3.6	Sample_318.007	Sample_315.002	Positive
11	0.019	3.5	Sample_318.007	Sample_313.003	Positive
12	0.034	6.4	Sample_318.007	Sample_308.014	Positive
11	0.006	1.2	Sample_318.007	Sample_307.010	Positive
12	0.007	1.3	Sample_318.007	Sample_307.006	Positive
11	0.02	3.8	Sample_318.007	Sample_305.006	Positive
12	0.007	1.3	Sample_318.007	Sample_302.007	Positive
8	0.009	1.7	Sample_318.007	Sample_300.009	Positive
6	0.005	1	Sample_318.007	Sample_299.002	Positive
12	0.007	1.2	Sample_318.007	Sample_292.005	Positive
9	0.016	3.1	Sample_318.007	Sample_286.012	Positive
11	0.017	3.1	Sample_318.007	Sample_270.005	Positive
12	0.007	1.3	Sample_318.007	Sample_270.004	Positive
12	0.024	4.6	Sample_318.007	Sample_254.006	Positive
12	0.007	1.3	Sample_318.007	Sample_250.006	Positive
11	0.021	3.9	Sample_318.007	Sample_186.003	Positive
13	0.03	5.6	Sample_318.002	Sample_316.004	Positive
21	0.035	6.6	Sample_318.002	Sample_315.002	Positive
15	0.034	6.4	Sample_318.002	Sample_313.003	Positive
22	0.063	11.8	Sample_318.002	Sample_308.014	Positive
18	0.011	2.1	Sample_318.002	Sample_307.010	Positive
20	0.013	2.4	Sample_318.002	Sample_307.006	Positive
18	0.037	6.9	Sample_318.002	Sample_305.006	Positive
20	0.013	2.4	Sample_318.002	Sample_302.007	Positive
9	0.016	3.1	Sample_318.002	Sample_300.009	Positive
7	0.01	1.9	Sample_318.002	Sample_299.002	Positive
19	0.012	2.2	Sample_318.002	Sample_292.005	Positive
22	0.069	12.9	Sample_318.002	Sample_290.004	Positive
19	0.03	5.6	Sample_318.002	Sample_286.012	Positive
13	0.031	5.8	Sample_318.002	Sample_270.005	Positive
20	0.013	2.4	Sample_318.002	Sample_270.004	Positive
12	0.01	1.9	Sample_318.002	Sample_266.013	Positive
20	0.045	8.4	Sample_318.002	Sample_254.006	Positive
20	0.013	2.4	Sample_318.002	Sample_250.006	Positive
9	0.009	1.6	Sample_318.002	Sample_246.024	Positive
10	0.019	3.5	Sample_318.002	Sample_246.007	Positive
12	0.01	1.9	Sample_318.002	Sample_242.003	Positive
45	0.077	14.4	Sample_316.004	Sample_315.002	Positive
47	0.074	13.9	Sample_316.004	Sample_313.003	Positive
45	0.137	25.7	Sample_316.004	Sample_308.014	Positive
38	0.081	15.1	Sample_316.004	Sample_305.006	Positive
33	0.045	8.5	Sample_316.004	Sample_304.020	Positive
25	0.036	6.7	Sample_316.004	Sample_300.009	Positive
16	0.022	4.1	Sample_316.004	Sample_299.002	Positive
30	0.043	8	Sample_316.004	Sample_296.013	Positive
48	0.151	28.2	Sample_316.004	Sample_290.004	Positive
38	0.066	12.3	Sample_316.004	Sample_286.012	Positive
29	0.056	10.5	Sample_316.004	Sample_281.008	Positive
36	0.065	12.1	Sample_316.004	Sample_275.019	Positive
14	0.034	6.4	Sample_316.004	Sample_272.011	Positive
15	0.036	6.7	Sample_316.004	Sample_271.016	Positive
34	0.066	12.3	Sample_316.004	Sample_259.016	Positive
23	0.051	9.5	Sample_316.004	Sample_252.004	Positive
6	0.008	1.5	Sample_316.004	Sample_244.023	Positive
37	0.077	14.4	Sample_316.004	Sample_244.017	Positive
38	0.078	14.6	Sample_316.004	Sample_243.001	Positive
23	0.047	8.7	Sample_316.004	Sample_219.012	Positive
22	0.067	12.6	Sample_316.004	Sample_219.010	Positive
49	0.086	16.2	Sample_315.002	Sample_313.003	Positive
54	0.16	29.9	Sample_315.002	Sample_308.014	Positive
17	0.029	5.4	Sample_315.002	Sample_307.010	Positive
19	0.032	6	Sample_315.002	Sample_307.006	Positive
45	0.094	17.7	Sample_315.002	Sample_305.006	Positive
32	0.053	9.9	Sample_315.002	Sample_304.020	Positive
19	0.032	6	Sample_315.002	Sample_302.007	Positive
26	0.042	7.8	Sample_315.002	Sample_300.009	Positive
15	0.026	4.8	Sample_315.002	Sample_299.002	Positive
31	0.05	9.3	Sample_315.002	Sample_296.013	Positive
18	0.03	5.7	Sample_315.002	Sample_292.005	Positive
56	0.176	32.9	Sample_315.002	Sample_290.004	Positive
48	0.077	14.4	Sample_315.002	Sample_286.012	Positive
28	0.066	12.3	Sample_315.002	Sample_281.008	Positive
34	0.075	14.1	Sample_315.002	Sample_275.019	Positive
19	0.032	6	Sample_315.002	Sample_270.004	Positive
12	0.026	4.8	Sample_315.002	Sample_266.013	Positive
35	0.077	14.4	Sample_315.002	Sample_259.016	Positive
23	0.059	11.1	Sample_315.002	Sample_252.004	Positive
19	0.032	6	Sample_315.002	Sample_250.006	Positive
20	0.048	9	Sample_315.002	Sample_246.007	Positive
6	0.01	1.8	Sample_315.002	Sample_244.023	Positive
36	0.09	16.8	Sample_315.002	Sample_244.017	Positive
44	0.091	17.1	Sample_315.002	Sample_243.001	Positive
14	0.026	4.8	Sample_315.002	Sample_242.003	Positive
23	0.054	10.2	Sample_315.002	Sample_219.012	Positive
48	0.154	28.9	Sample_313.003	Sample_308.014	Positive
12	0.028	5.2	Sample_313.003	Sample_307.010	Positive
13	0.031	5.8	Sample_313.003	Sample_307.006	Positive
41	0.091	17	Sample_313.003	Sample_305.006	Positive
33	0.051	9.5	Sample_313.003	Sample_304.020	Positive
13	0.031	5.8	Sample_313.003	Sample_302.007	Positive
26	0.04	7.5	Sample_313.003	Sample_300.009	Positive
15	0.025	4.6	Sample_313.003	Sample_299.002	Positive
31	0.048	9	Sample_313.003	Sample_296.013	Positive
13	0.029	5.5	Sample_313.003	Sample_292.005	Positive
54	0.17	31.8	Sample_313.003	Sample_290.004	Positive
42	0.074	13.9	Sample_313.003	Sample_286.012	Positive
13	0.032	6.1	Sample_313.003	Sample_281.022	Positive
32	0.063	11.8	Sample_313.003	Sample_281.008	Positive
16	0.037	6.9	Sample_313.003	Sample_277.012	Positive
39	0.073	13.6	Sample_313.003	Sample_275.019	Positive
14	0.036	6.6	Sample_313.003	Sample_275.005	Positive
17	0.039	7.2	Sample_313.003	Sample_272.011	Positive
16	0.042	7.8	Sample_313.003	Sample_272.006	Positive
18	0.04	7.5	Sample_313.003	Sample_271.016	Positive
24	0.076	14.1	Sample_313.003	Sample_270.005	Positive
13	0.031	5.8	Sample_313.003	Sample_270.004	Positive
14	0.036	6.6	Sample_313.003	Sample_264.016	Positive
15	0.039	7.2	Sample_313.003	Sample_264.006	Positive
12	0.022	4	Sample_313.003	Sample_263.019	Positive
39	0.074	13.9	Sample_313.003	Sample_259.016	Positive
27	0.057	10.7	Sample_313.003	Sample_252.004	Positive
16	0.042	7.8	Sample_313.003	Sample_251.010	Positive
13	0.031	5.8	Sample_313.003	Sample_250.006	Positive
6	0.009	1.7	Sample_313.003	Sample_244.023	Positive
41	0.086	16.2	Sample_313.003	Sample_244.017	Positive
43	0.088	16.5	Sample_313.003	Sample_243.001	Positive
23	0.053	9.8	Sample_313.003	Sample_219.012	Positive
18	0.051	9.6	Sample_308.014	Sample_307.010	Positive
20	0.057	10.7	Sample_308.014	Sample_307.006	Positive
49	0.169	31.6	Sample_308.014	Sample_305.006	Positive
32	0.094	17.6	Sample_308.014	Sample_304.020	Positive
20	0.057	10.7	Sample_308.014	Sample_302.007	Positive
26	0.074	13.9	Sample_308.014	Sample_300.009	Positive
16	0.046	8.6	Sample_308.014	Sample_299.002	Positive
31	0.089	16.6	Sample_308.014	Sample_296.013	Positive
19	0.054	10.2	Sample_308.014	Sample_292.005	Positive
79	0.315	58.8	Sample_308.014	Sample_290.004	Positive
48	0.137	25.7	Sample_308.014	Sample_286.012	Positive
20	0.057	10.7	Sample_308.014	Sample_270.004	Positive
15	0.046	8.6	Sample_308.014	Sample_266.013	Positive
51	0.203	38	Sample_308.014	Sample_254.006	Positive
20	0.057	10.7	Sample_308.014	Sample_250.006	Positive
41	0.16	29.9	Sample_308.014	Sample_244.017	Positive
43	0.163	30.5	Sample_308.014	Sample_243.001	Positive
44	0.174	32.6	Sample_308.014	Sample_186.003	Positive
27	0.092	17.1	Sample_308.014	Sample_18.007	Positive
25	0.089	16.6	Sample_308.014	Sample_1.016	Positive
18	0.01	1.9	Sample_307.010	Sample_307.006	Positive
15	0.03	5.7	Sample_307.010	Sample_305.006	Positive
18	0.01	1.9	Sample_307.010	Sample_302.007	Positive
17	0.01	1.8	Sample_307.010	Sample_292.005	Positive
18	0.057	10.6	Sample_307.010	Sample_290.004	Positive
15	0.025	4.6	Sample_307.010	Sample_286.012	Positive
18	0.01	1.9	Sample_307.010	Sample_270.004	Positive
10	0.008	1.5	Sample_307.010	Sample_266.013	Positive
18	0.037	6.8	Sample_307.010	Sample_254.006	Positive
18	0.01	1.9	Sample_307.010	Sample_250.006	Positive
8	0.007	1.3	Sample_307.010	Sample_246.024	Positive
9	0.015	2.9	Sample_307.010	Sample_246.007	Positive
10	0.008	1.5	Sample_307.010	Sample_242.003	Positive
16	0.034	6.3	Sample_307.006	Sample_305.006	Positive
20	0.011	2.1	Sample_307.006	Sample_302.007	Positive
19	0.011	2	Sample_307.006	Sample_292.005	Positive
20	0.063	11.8	Sample_307.006	Sample_290.004	Positive
17	0.027	5.1	Sample_307.006	Sample_286.012	Positive
8	0.013	2.4	Sample_307.006	Sample_277.016	Positive
12	0.028	5.2	Sample_307.006	Sample_270.005	Positive
20	0.011	2.1	Sample_307.006	Sample_270.004	Positive
12	0.009	1.7	Sample_307.006	Sample_266.013	Positive
20	0.041	7.6	Sample_307.006	Sample_254.006	Positive
20	0.011	2.1	Sample_307.006	Sample_250.006	Positive
9	0.008	1.5	Sample_307.006	Sample_246.024	Positive
10	0.017	3.2	Sample_307.006	Sample_246.007	Positive
12	0.009	1.7	Sample_307.006	Sample_242.003	Positive
9	0.018	3.4	Sample_307.005	Sample_254.006	Positive
27	0.056	10.4	Sample_305.006	Sample_304.020	Positive
16	0.034	6.3	Sample_305.006	Sample_302.007	Positive
26	0.044	8.2	Sample_305.006	Sample_300.009	Positive
16	0.027	5	Sample_305.006	Sample_299.002	Positive
29	0.052	9.8	Sample_305.006	Sample_296.013	Positive
16	0.032	6	Sample_305.006	Sample_292.005	Positive
57	0.186	34.7	Sample_305.006	Sample_290.004	Positive
43	0.081	15.1	Sample_305.006	Sample_286.012	Positive
27	0.079	14.8	Sample_305.006	Sample_275.019	Positive
16	0.034	6.3	Sample_305.006	Sample_270.004	Positive
27	0.081	15.1	Sample_305.006	Sample_259.016	Positive
16	0.034	6.3	Sample_305.006	Sample_250.006	Positive
32	0.094	17.7	Sample_305.006	Sample_244.017	Positive
34	0.096	18	Sample_305.006	Sample_243.001	Positive
12	0.027	5	Sample_305.006	Sample_242.003	Positive
28	0.057	10.7	Sample_305.006	Sample_219.012	Positive
36	0.083	15.5	Sample_305.006	Sample_219.010	Positive
11	0.024	4.4	Sample_305.006	Sample_184.013	Positive
10	0.019	3.5	Sample_305.006	Sample_179.010	Positive
18	0.025	4.6	Sample_304.020	Sample_300.009	Positive
10	0.015	2.8	Sample_304.020	Sample_299.002	Positive
29	0.029	5.5	Sample_304.020	Sample_296.013	Positive
33	0.104	19.4	Sample_304.020	Sample_290.004	Positive
29	0.045	8.5	Sample_304.020	Sample_286.012	Positive
25	0.039	7.2	Sample_304.020	Sample_281.008	Positive
30	0.044	8.3	Sample_304.020	Sample_275.019	Positive
11	0.024	4.4	Sample_304.020	Sample_272.011	Positive
12	0.025	4.6	Sample_304.020	Sample_271.016	Positive
30	0.045	8.5	Sample_304.020	Sample_259.016	Positive
19	0.035	6.5	Sample_304.020	Sample_252.004	Positive
6	0.006	1.1	Sample_304.020	Sample_244.023	Positive
33	0.053	9.9	Sample_304.020	Sample_244.017	Positive
33	0.054	10.1	Sample_304.020	Sample_243.001	Positive
23	0.032	6	Sample_304.020	Sample_219.012	Positive
20	0.046	8.6	Sample_304.020	Sample_219.010	Positive
19	0.011	2	Sample_302.007	Sample_292.005	Positive
20	0.063	11.8	Sample_302.007	Sample_290.004	Positive
17	0.027	5.1	Sample_302.007	Sample_286.012	Positive
8	0.013	2.4	Sample_302.007	Sample_277.016	Positive
12	0.028	5.2	Sample_302.007	Sample_270.005	Positive
20	0.011	2.1	Sample_302.007	Sample_270.004	Positive
12	0.009	1.7	Sample_302.007	Sample_266.013	Positive
20	0.041	7.6	Sample_302.007	Sample_254.006	Positive
20	0.011	2.1	Sample_302.007	Sample_250.006	Positive
9	0.008	1.5	Sample_302.007	Sample_246.024	Positive
10	0.017	3.2	Sample_302.007	Sample_246.007	Positive
12	0.009	1.7	Sample_302.007	Sample_242.003	Positive
25	0.04	7.5	Sample_302.005	Sample_29.020	Positive
35	0.078	14.7	Sample_302.005	Sample_29.004	Positive
47	0.12	22.5	Sample_302.005	Sample_275.002	Positive
54	0.114	21.3	Sample_302.005	Sample_254.006	Positive
44	0.102	19.2	Sample_302.005	Sample_25.014	Positive
32	0.086	16.2	Sample_302.005	Sample_225.003	Positive
49	0.197	36.8	Sample_302.005	Sample_195.005	Positive
11	0.021	3.9	Sample_302.005	Sample_19.004	Positive
44	0.098	18.3	Sample_302.005	Sample_186.003	Positive
13	0.024	4.5	Sample_302.005	Sample_18.011	Positive
29	0.051	9.6	Sample_302.005	Sample_18.007	Positive
36	0.062	11.7	Sample_302.005	Sample_18.002	Positive
31	0.05	9.3	Sample_302.005	Sample_1.016	Positive
41	0.088	16.5	Sample_302.005	Sample_1.005	Positive
15	0.012	2.2	Sample_300.009	Sample_299.002	Positive
18	0.023	4.3	Sample_300.009	Sample_296.013	Positive
26	0.082	15.3	Sample_300.009	Sample_290.004	Positive
25	0.036	6.7	Sample_300.009	Sample_286.012	Positive
21	0.035	6.5	Sample_300.009	Sample_275.019	Positive
16	0.036	6.8	Sample_300.009	Sample_270.005	Positive
15	0.036	6.7	Sample_300.009	Sample_259.016	Positive
18	0.042	7.8	Sample_300.009	Sample_244.017	Positive
18	0.042	7.9	Sample_300.009	Sample_243.001	Positive
16	0.025	4.7	Sample_300.009	Sample_219.012	Positive
16	0.036	6.8	Sample_300.009	Sample_219.010	Positive
10	0.014	2.7	Sample_299.002	Sample_296.013	Positive
16	0.05	9.4	Sample_299.002	Sample_290.004	Positive
14	0.022	4.1	Sample_299.002	Sample_286.012	Positive
11	0.022	4	Sample_299.002	Sample_275.019	Positive
7	0.01	1.8	Sample_299.002	Sample_274.013	Positive
11	0.022	4.2	Sample_299.002	Sample_270.005	Positive
10	0.016	2.9	Sample_299.002	Sample_219.012	Positive
31	0.098	18.2	Sample_296.013	Sample_290.004	Positive
31	0.043	8	Sample_296.013	Sample_286.012	Positive
22	0.036	6.8	Sample_296.013	Sample_281.008	Positive
26	0.042	7.8	Sample_296.013	Sample_275.019	Positive
28	0.043	8	Sample_296.013	Sample_259.016	Positive
16	0.033	6.1	Sample_296.013	Sample_252.004	Positive
31	0.05	9.3	Sample_296.013	Sample_244.017	Positive
31	0.051	9.4	Sample_296.013	Sample_243.001	Positive
23	0.03	5.6	Sample_296.013	Sample_219.012	Positive
20	0.043	8.1	Sample_296.013	Sample_219.010	Positive
19	0.06	11.2	Sample_292.005	Sample_290.004	Positive
16	0.026	4.9	Sample_292.005	Sample_286.012	Positive
19	0.011	2	Sample_292.005	Sample_270.004	Positive
11	0.009	1.6	Sample_292.005	Sample_266.013	Positive
19	0.039	7.2	Sample_292.005	Sample_254.006	Positive
19	0.011	2	Sample_292.005	Sample_250.006	Positive
8	0.008	1.4	Sample_292.005	Sample_246.024	Positive
9	0.016	3	Sample_292.005	Sample_246.007	Positive
12	0.009	1.6	Sample_292.005	Sample_242.003	Positive
48	0.151	28.2	Sample_290.004	Sample_286.012	Positive
19	0.06	11.2	Sample_290.004	Sample_284.001	Positive
21	0.066	12.4	Sample_290.004	Sample_281.022	Positive
41	0.129	24.1	Sample_290.004	Sample_281.008	Positive
25	0.079	14.7	Sample_290.004	Sample_280.015	Positive
22	0.069	12.9	Sample_290.004	Sample_277.016	Positive
24	0.075	14.1	Sample_290.004	Sample_277.012	Positive
47	0.148	27.6	Sample_290.004	Sample_275.019	Positive
23	0.072	13.5	Sample_290.004	Sample_275.005	Positive
21	0.066	12.4	Sample_290.004	Sample_274.013	Positive
25	0.079	14.7	Sample_290.004	Sample_272.011	Positive
27	0.085	15.9	Sample_290.004	Sample_272.006	Positive
26	0.082	15.3	Sample_290.004	Sample_271.016	Positive
22	0.069	12.9	Sample_290.004	Sample_271.015	Positive
41	0.138	25.9	Sample_290.004	Sample_270.007	Positive
46	0.154	28.8	Sample_290.004	Sample_270.005	Positive
20	0.063	11.8	Sample_290.004	Sample_270.004	Positive
23	0.072	13.5	Sample_290.004	Sample_264.016	Positive
25	0.079	14.7	Sample_290.004	Sample_264.006	Positive
14	0.044	8.2	Sample_290.004	Sample_263.019	Positive
48	0.151	28.2	Sample_290.004	Sample_259.016	Positive
36	0.116	21.8	Sample_290.004	Sample_252.004	Positive
27	0.085	15.9	Sample_290.004	Sample_251.010	Positive
20	0.063	11.8	Sample_290.004	Sample_250.006	Positive
30	0.094	17.6	Sample_290.004	Sample_246.007	Positive
55	0.176	32.9	Sample_290.004	Sample_244.017	Positive
57	0.179	33.5	Sample_290.004	Sample_243.001	Positive
16	0.05	9.4	Sample_290.004	Sample_242.003	Positive
31	0.107	20	Sample_290.004	Sample_219.012	Positive
22	0.035	6.6	Sample_29.020	Sample_29.004	Positive
25	0.054	10	Sample_29.020	Sample_275.002	Positive
25	0.051	9.5	Sample_29.020	Sample_254.006	Positive
24	0.046	8.6	Sample_29.020	Sample_25.014	Positive
6	0.008	1.5	Sample_29.020	Sample_25.006	Positive
19	0.039	7.2	Sample_29.020	Sample_225.003	Positive
18	0.049	9.1	Sample_29.020	Sample_204.003	Positive
25	0.088	16.4	Sample_29.020	Sample_195.005	Positive
8	0.009	1.7	Sample_29.020	Sample_19.004	Positive
20	0.044	8.2	Sample_29.020	Sample_186.003	Positive
10	0.011	2	Sample_29.020	Sample_18.011	Positive
16	0.023	4.3	Sample_29.020	Sample_18.007	Positive
18	0.028	5.2	Sample_29.020	Sample_18.002	Positive
13	0.022	4.1	Sample_29.020	Sample_1.016	Positive
20	0.039	7.4	Sample_29.020	Sample_1.005	Positive
34	0.105	19.7	Sample_29.004	Sample_275.002	Positive
34	0.099	18.6	Sample_29.004	Sample_254.006	Positive
37	0.09	16.8	Sample_29.004	Sample_25.014	Positive
28	0.076	14.1	Sample_29.004	Sample_225.003	Positive
35	0.095	17.8	Sample_29.004	Sample_204.003	Positive
49	0.172	32.2	Sample_29.004	Sample_195.005	Positive
31	0.085	16	Sample_29.004	Sample_186.003	Positive
11	0.021	3.9	Sample_29.004	Sample_18.011	Positive
23	0.045	8.4	Sample_29.004	Sample_18.007	Positive
28	0.055	10.2	Sample_29.004	Sample_18.002	Positive
24	0.043	8.1	Sample_29.004	Sample_1.016	Positive
30	0.077	14.4	Sample_29.004	Sample_1.005	Positive
23	0.056	10.5	Sample_286.012	Sample_281.008	Positive
29	0.065	12.1	Sample_286.012	Sample_275.019	Positive
17	0.027	5.1	Sample_286.012	Sample_270.004	Positive
11	0.022	4.1	Sample_286.012	Sample_266.013	Positive
30	0.066	12.3	Sample_286.012	Sample_259.016	Positive
18	0.051	9.5	Sample_286.012	Sample_252.004	Positive
17	0.027	5.1	Sample_286.012	Sample_250.006	Positive
10	0.019	3.6	Sample_286.012	Sample_246.024	Positive
6	0.008	1.5	Sample_286.012	Sample_244.023	Positive
31	0.077	14.4	Sample_286.012	Sample_244.017	Positive
39	0.078	14.6	Sample_286.012	Sample_243.001	Positive
13	0.022	4.1	Sample_286.012	Sample_242.003	Positive
23	0.047	8.7	Sample_286.012	Sample_219.012	Positive
22	0.067	12.6	Sample_286.012	Sample_219.010	Positive
10	0.005	1	Sample_284.001	Sample_283.010	Positive
10	0.005	1	Sample_284.001	Sample_283.008	Positive
19	0.011	2.1	Sample_284.001	Sample_281.022	Positive
19	0.022	4.2	Sample_284.001	Sample_281.008	Positive
19	0.014	2.5	Sample_284.001	Sample_280.015	Positive
14	0.012	2.2	Sample_284.001	Sample_277.016	Positive
19	0.013	2.4	Sample_284.001	Sample_277.012	Positive
19	0.026	4.8	Sample_284.001	Sample_275.019	Positive
19	0.012	2.3	Sample_284.001	Sample_275.005	Positive
19	0.041	7.6	Sample_284.001	Sample_275.002	Positive
19	0.016	2.9	Sample_284.001	Sample_274.017	Positive
13	0.011	2.1	Sample_284.001	Sample_274.013	Positive
19	0.014	2.5	Sample_284.001	Sample_272.011	Positive
19	0.015	2.7	Sample_284.001	Sample_272.006	Positive
17	0.014	2.6	Sample_284.001	Sample_271.016	Positive
19	0.012	2.2	Sample_284.001	Sample_271.015	Positive
12	0.024	4.5	Sample_284.001	Sample_270.007	Positive
13	0.027	5	Sample_284.001	Sample_270.005	Positive
19	0.012	2.3	Sample_284.001	Sample_264.016	Positive
19	0.014	2.5	Sample_284.001	Sample_264.006	Positive
13	0.008	1.4	Sample_284.001	Sample_263.019	Positive
19	0.026	4.9	Sample_284.001	Sample_259.016	Positive
19	0.02	3.8	Sample_284.001	Sample_252.004	Positive
19	0.015	2.7	Sample_284.001	Sample_251.010	Positive
15	0.016	3	Sample_284.001	Sample_246.007	Positive
13	0.03	5.7	Sample_284.001	Sample_244.017	Positive
19	0.031	5.8	Sample_284.001	Sample_243.001	Positive
10	0.006	1.1	Sample_283.010	Sample_281.022	Positive
10	0.012	2.2	Sample_283.010	Sample_281.008	Positive
10	0.007	1.3	Sample_283.010	Sample_280.015	Positive
10	0.006	1.2	Sample_283.010	Sample_277.016	Positive
10	0.007	1.3	Sample_283.010	Sample_277.012	Positive
10	0.013	2.5	Sample_283.010	Sample_275.019	Positive
10	0.007	1.2	Sample_283.010	Sample_275.005	Positive
10	0.021	4	Sample_283.010	Sample_275.002	Positive
10	0.008	1.6	Sample_283.010	Sample_274.017	Positive
10	0.006	1.1	Sample_283.010	Sample_274.013	Positive
10	0.007	1.3	Sample_283.010	Sample_272.011	Positive
10	0.008	1.4	Sample_283.010	Sample_272.006	Positive
10	0.007	1.4	Sample_283.010	Sample_271.016	Positive
10	0.006	1.2	Sample_283.010	Sample_271.015	Positive
10	0.013	2.4	Sample_283.010	Sample_270.007	Positive
10	0.014	2.6	Sample_283.010	Sample_270.005	Positive
10	0.007	1.2	Sample_283.010	Sample_264.016	Positive
10	0.007	1.3	Sample_283.010	Sample_264.006	Positive
10	0.014	2.6	Sample_283.010	Sample_259.016	Positive
10	0.011	2	Sample_283.010	Sample_252.004	Positive
10	0.008	1.4	Sample_283.010	Sample_251.010	Positive
8	0.009	1.6	Sample_283.010	Sample_246.007	Positive
10	0.016	3	Sample_283.010	Sample_243.001	Positive
10	0.016	2.9	Sample_283.010	Sample_1.005	Positive
10	0.006	1.1	Sample_283.008	Sample_281.022	Positive
10	0.012	2.2	Sample_283.008	Sample_281.008	Positive
10	0.007	1.3	Sample_283.008	Sample_280.015	Positive
10	0.006	1.2	Sample_283.008	Sample_277.016	Positive
10	0.007	1.3	Sample_283.008	Sample_277.012	Positive
10	0.013	2.5	Sample_283.008	Sample_275.019	Positive
10	0.007	1.2	Sample_283.008	Sample_275.005	Positive
10	0.021	4	Sample_283.008	Sample_275.002	Positive
10	0.008	1.6	Sample_283.008	Sample_274.017	Positive
10	0.006	1.1	Sample_283.008	Sample_274.013	Positive
10	0.007	1.3	Sample_283.008	Sample_272.011	Positive
10	0.008	1.4	Sample_283.008	Sample_272.006	Positive
10	0.007	1.4	Sample_283.008	Sample_271.016	Positive
10	0.006	1.2	Sample_283.008	Sample_271.015	Positive
10	0.013	2.4	Sample_283.008	Sample_270.007	Positive
10	0.014	2.6	Sample_283.008	Sample_270.005	Positive
10	0.007	1.2	Sample_283.008	Sample_264.016	Positive
10	0.007	1.3	Sample_283.008	Sample_264.006	Positive
10	0.014	2.6	Sample_283.008	Sample_259.016	Positive
10	0.011	2	Sample_283.008	Sample_252.004	Positive
10	0.008	1.4	Sample_283.008	Sample_251.010	Positive
8	0.009	1.6	Sample_283.008	Sample_246.007	Positive
10	0.016	3	Sample_283.008	Sample_243.001	Positive
10	0.016	2.9	Sample_283.008	Sample_1.005	Positive
21	0.025	4.6	Sample_281.022	Sample_281.008	Positive
21	0.015	2.8	Sample_281.022	Sample_280.015	Positive
14	0.013	2.5	Sample_281.022	Sample_277.016	Positive
21	0.014	2.7	Sample_281.022	Sample_277.012	Positive
21	0.028	5.3	Sample_281.022	Sample_275.019	Positive
21	0.014	2.6	Sample_281.022	Sample_275.005	Positive
21	0.045	8.4	Sample_281.022	Sample_275.002	Positive
20	0.017	3.3	Sample_281.022	Sample_274.017	Positive
13	0.013	2.4	Sample_281.022	Sample_274.013	Positive
21	0.015	2.8	Sample_281.022	Sample_272.011	Positive
21	0.016	3	Sample_281.022	Sample_272.006	Positive
19	0.016	2.9	Sample_281.022	Sample_271.016	Positive
20	0.013	2.5	Sample_281.022	Sample_271.015	Positive
12	0.026	4.9	Sample_281.022	Sample_270.007	Positive
13	0.029	5.5	Sample_281.022	Sample_270.005	Positive
21	0.014	2.6	Sample_281.022	Sample_264.016	Positive
21	0.015	2.8	Sample_281.022	Sample_264.006	Positive
14	0.008	1.6	Sample_281.022	Sample_263.019	Positive
21	0.029	5.4	Sample_281.022	Sample_259.016	Positive
21	0.022	4.2	Sample_281.022	Sample_252.004	Positive
21	0.016	3	Sample_281.022	Sample_251.010	Positive
17	0.018	3.4	Sample_281.022	Sample_246.007	Positive
15	0.034	6.3	Sample_281.022	Sample_244.017	Positive
21	0.034	6.4	Sample_281.022	Sample_243.001	Positive
23	0.029	5.5	Sample_281.008	Sample_280.015	Positive
15	0.026	4.8	Sample_281.008	Sample_277.016	Positive
24	0.028	5.3	Sample_281.008	Sample_277.012	Positive
36	0.055	10.3	Sample_281.008	Sample_275.019	Positive
23	0.027	5	Sample_281.008	Sample_275.005	Positive
21	0.034	6.4	Sample_281.008	Sample_274.017	Positive
16	0.025	4.6	Sample_281.008	Sample_274.013	Positive
25	0.029	5.5	Sample_281.008	Sample_272.011	Positive
25	0.032	5.9	Sample_281.008	Sample_272.006	Positive
26	0.03	5.7	Sample_281.008	Sample_271.016	Positive
22	0.026	4.8	Sample_281.008	Sample_271.015	Positive
23	0.027	5	Sample_281.008	Sample_264.016	Positive
23	0.029	5.5	Sample_281.008	Sample_264.006	Positive
14	0.016	3.1	Sample_281.008	Sample_263.019	Positive
39	0.056	10.5	Sample_281.008	Sample_259.016	Positive
33	0.043	8.1	Sample_281.008	Sample_252.004	Positive
25	0.032	5.9	Sample_281.008	Sample_251.010	Positive
21	0.035	6.6	Sample_281.008	Sample_246.007	Positive
6	0.007	1.3	Sample_281.008	Sample_244.023	Positive
34	0.066	12.3	Sample_281.008	Sample_244.017	Positive
41	0.067	12.5	Sample_281.008	Sample_243.001	Positive
17	0.04	7.5	Sample_281.008	Sample_219.012	Positive
17	0.016	2.9	Sample_280.015	Sample_277.016	Positive
22	0.017	3.2	Sample_280.015	Sample_277.012	Positive
22	0.034	6.3	Sample_280.015	Sample_275.019	Positive
23	0.016	3.1	Sample_280.015	Sample_275.005	Positive
25	0.054	10	Sample_280.015	Sample_275.002	Positive
21	0.021	3.9	Sample_280.015	Sample_274.017	Positive
13	0.015	2.8	Sample_280.015	Sample_274.013	Positive
22	0.018	3.3	Sample_280.015	Sample_272.011	Positive
25	0.019	3.6	Sample_280.015	Sample_272.006	Positive
20	0.019	3.5	Sample_280.015	Sample_271.016	Positive
22	0.016	2.9	Sample_280.015	Sample_271.015	Positive
15	0.031	5.9	Sample_280.015	Sample_270.007	Positive
14	0.035	6.6	Sample_280.015	Sample_270.005	Positive
23	0.016	3.1	Sample_280.015	Sample_264.016	Positive
24	0.018	3.3	Sample_280.015	Sample_264.006	Positive
14	0.01	1.9	Sample_280.015	Sample_263.019	Positive
23	0.034	6.4	Sample_280.015	Sample_259.016	Positive
23	0.026	4.9	Sample_280.015	Sample_252.004	Positive
25	0.019	3.6	Sample_280.015	Sample_251.010	Positive
21	0.021	4	Sample_280.015	Sample_246.007	Positive
16	0.04	7.5	Sample_280.015	Sample_244.017	Positive
25	0.041	7.6	Sample_280.015	Sample_243.001	Positive
14	0.015	2.8	Sample_277.016	Sample_277.012	Positive
14	0.03	5.5	Sample_277.016	Sample_275.019	Positive
15	0.014	2.7	Sample_277.016	Sample_275.005	Positive
17	0.047	8.8	Sample_277.016	Sample_275.002	Positive
14	0.018	3.4	Sample_277.016	Sample_274.017	Positive
12	0.013	2.5	Sample_277.016	Sample_274.013	Positive
14	0.016	2.9	Sample_277.016	Sample_272.011	Positive
17	0.017	3.2	Sample_277.016	Sample_272.006	Positive
14	0.016	3.1	Sample_277.016	Sample_271.016	Positive
15	0.014	2.6	Sample_277.016	Sample_271.015	Positive
20	0.028	5.2	Sample_277.016	Sample_270.007	Positive
14	0.031	5.8	Sample_277.016	Sample_270.005	Positive
8	0.013	2.4	Sample_277.016	Sample_270.004	Positive
7	0.01	1.9	Sample_277.016	Sample_266.013	Positive
15	0.014	2.7	Sample_277.016	Sample_264.016	Positive
17	0.016	2.9	Sample_277.016	Sample_264.006	Positive
8	0.009	1.6	Sample_277.016	Sample_263.019	Positive
16	0.03	5.6	Sample_277.016	Sample_259.016	Positive
16	0.023	4.4	Sample_277.016	Sample_252.004	Positive
17	0.017	3.2	Sample_277.016	Sample_251.010	Positive
8	0.013	2.4	Sample_277.016	Sample_250.006	Positive
11	0.009	1.6	Sample_277.016	Sample_246.024	Positive
19	0.019	3.5	Sample_277.016	Sample_246.007	Positive
21	0.036	6.7	Sample_277.016	Sample_243.001	Positive
9	0.01	1.9	Sample_277.016	Sample_242.003	Positive
24	0.032	6	Sample_277.012	Sample_275.019	Positive
22	0.016	3	Sample_277.012	Sample_275.005	Positive
22	0.051	9.6	Sample_277.012	Sample_275.002	Positive
21	0.02	3.7	Sample_277.012	Sample_274.017	Positive
13	0.014	2.7	Sample_277.012	Sample_274.013	Positive
24	0.017	3.2	Sample_277.012	Sample_272.011	Positive
24	0.019	3.5	Sample_277.012	Sample_272.006	Positive
22	0.018	3.3	Sample_277.012	Sample_271.016	Positive
21	0.015	2.8	Sample_277.012	Sample_271.015	Positive
22	0.016	3	Sample_277.012	Sample_264.016	Positive
22	0.017	3.2	Sample_277.012	Sample_264.006	Positive
14	0.01	1.8	Sample_277.012	Sample_263.019	Positive
24	0.033	6.2	Sample_277.012	Sample_259.016	Positive
24	0.025	4.7	Sample_277.012	Sample_252.004	Positive
24	0.019	3.5	Sample_277.012	Sample_251.010	Positive
20	0.021	3.9	Sample_277.012	Sample_246.007	Positive
18	0.038	7.2	Sample_277.012	Sample_244.017	Positive
24	0.039	7.3	Sample_277.012	Sample_243.001	Positive
22	0.031	5.8	Sample_275.019	Sample_275.005	Positive
21	0.039	7.3	Sample_275.019	Sample_274.017	Positive
20	0.028	5.3	Sample_275.019	Sample_274.013	Positive
24	0.034	6.3	Sample_275.019	Sample_272.011	Positive
24	0.036	6.8	Sample_275.019	Sample_272.006	Positive
24	0.035	6.5	Sample_275.019	Sample_271.016	Positive
21	0.03	5.5	Sample_275.019	Sample_271.015	Positive
24	0.066	12.3	Sample_275.019	Sample_270.005	Positive
22	0.031	5.8	Sample_275.019	Sample_264.016	Positive
22	0.034	6.3	Sample_275.019	Sample_264.006	Positive
14	0.019	3.5	Sample_275.019	Sample_263.019	Positive
41	0.065	12.1	Sample_275.019	Sample_259.016	Positive
30	0.05	9.3	Sample_275.019	Sample_252.004	Positive
24	0.036	6.8	Sample_275.019	Sample_251.010	Positive
20	0.04	7.5	Sample_275.019	Sample_246.007	Positive
38	0.075	14.1	Sample_275.019	Sample_244.017	Positive
44	0.077	14.3	Sample_275.019	Sample_243.001	Positive
21	0.046	8.5	Sample_275.019	Sample_219.012	Positive
22	0.066	12.3	Sample_275.019	Sample_219.010	Positive
23	0.049	9.2	Sample_275.005	Sample_275.002	Positive
21	0.019	3.6	Sample_275.005	Sample_274.017	Positive
13	0.014	2.6	Sample_275.005	Sample_274.013	Positive
22	0.016	3.1	Sample_275.005	Sample_272.011	Positive
23	0.018	3.3	Sample_275.005	Sample_272.006	Positive
20	0.017	3.2	Sample_275.005	Sample_271.016	Positive
22	0.014	2.7	Sample_275.005	Sample_271.015	Positive
13	0.029	5.4	Sample_275.005	Sample_270.007	Positive
14	0.032	6	Sample_275.005	Sample_270.005	Positive
23	0.015	2.8	Sample_275.005	Sample_264.016	Positive
23	0.016	3.1	Sample_275.005	Sample_264.006	Positive
14	0.009	1.7	Sample_275.005	Sample_263.019	Positive
23	0.032	5.9	Sample_275.005	Sample_259.016	Positive
23	0.024	4.6	Sample_275.005	Sample_252.004	Positive
23	0.018	3.3	Sample_275.005	Sample_251.010	Positive
19	0.02	3.7	Sample_275.005	Sample_246.007	Positive
16	0.037	6.9	Sample_275.005	Sample_244.017	Positive
23	0.037	7	Sample_275.005	Sample_243.001	Positive
29	0.062	11.6	Sample_275.002	Sample_274.017	Positive
22	0.054	10	Sample_275.002	Sample_272.011	Positive
25	0.058	10.8	Sample_275.002	Sample_272.006	Positive
20	0.056	10.4	Sample_275.002	Sample_271.016	Positive
22	0.047	8.8	Sample_275.002	Sample_271.015	Positive
39	0.094	17.6	Sample_275.002	Sample_270.007	Positive
23	0.049	9.2	Sample_275.002	Sample_264.016	Positive
24	0.054	10	Sample_275.002	Sample_264.006	Positive
14	0.03	5.6	Sample_275.002	Sample_263.019	Positive
51	0.152	28.5	Sample_275.002	Sample_254.006	Positive
24	0.079	14.8	Sample_275.002	Sample_252.004	Positive
25	0.058	10.8	Sample_275.002	Sample_251.010	Positive
43	0.137	25.7	Sample_275.002	Sample_25.014	Positive
21	0.064	12	Sample_275.002	Sample_246.007	Positive
35	0.116	21.7	Sample_275.002	Sample_225.003	Positive
11	0.028	5.2	Sample_275.002	Sample_19.004	Positive
38	0.131	24.5	Sample_275.002	Sample_186.003	Positive
15	0.032	6	Sample_275.002	Sample_18.011	Positive
32	0.069	12.8	Sample_275.002	Sample_18.007	Positive
39	0.084	15.6	Sample_275.002	Sample_18.002	Positive
31	0.066	12.4	Sample_275.002	Sample_1.016	Positive
55	0.118	22.1	Sample_275.002	Sample_1.005	Positive
14	0.017	3.3	Sample_274.017	Sample_274.013	Positive
21	0.021	3.9	Sample_274.017	Sample_272.011	Positive
21	0.022	4.2	Sample_274.017	Sample_272.006	Positive
19	0.022	4	Sample_274.017	Sample_271.016	Positive
21	0.018	3.4	Sample_274.017	Sample_271.015	Positive
21	0.019	3.6	Sample_274.017	Sample_264.016	Positive
21	0.021	3.9	Sample_274.017	Sample_264.006	Positive
14	0.012	2.2	Sample_274.017	Sample_263.019	Positive
21	0.04	7.4	Sample_274.017	Sample_259.016	Positive
22	0.031	5.7	Sample_274.017	Sample_252.004	Positive
21	0.022	4.2	Sample_274.017	Sample_251.010	Positive
17	0.025	4.7	Sample_274.017	Sample_246.007	Positive
21	0.047	8.8	Sample_274.017	Sample_243.001	Positive
19	0.046	8.5	Sample_274.017	Sample_1.005	Positive
13	0.015	2.8	Sample_274.013	Sample_272.011	Positive
13	0.016	3	Sample_274.013	Sample_272.006	Positive
12	0.016	2.9	Sample_274.013	Sample_271.016	Positive
13	0.013	2.5	Sample_274.013	Sample_271.015	Positive
13	0.026	4.9	Sample_274.013	Sample_270.007	Positive
17	0.029	5.5	Sample_274.013	Sample_270.005	Positive
13	0.014	2.6	Sample_274.013	Sample_264.016	Positive
13	0.015	2.8	Sample_274.013	Sample_264.006	Positive
7	0.008	1.6	Sample_274.013	Sample_263.019	Positive
20	0.029	5.4	Sample_274.013	Sample_259.016	Positive
15	0.022	4.2	Sample_274.013	Sample_252.004	Positive
13	0.016	3	Sample_274.013	Sample_251.010	Positive
14	0.034	6.3	Sample_274.013	Sample_244.017	Positive
20	0.034	6.4	Sample_274.013	Sample_243.001	Positive
24	0.019	3.6	Sample_272.011	Sample_272.006	Positive
23	0.019	3.5	Sample_272.011	Sample_271.016	Positive
21	0.016	2.9	Sample_272.011	Sample_271.015	Positive
22	0.016	3.1	Sample_272.011	Sample_264.016	Positive
22	0.018	3.3	Sample_272.011	Sample_264.006	Positive
14	0.01	1.9	Sample_272.011	Sample_263.019	Positive
25	0.034	6.4	Sample_272.011	Sample_259.016	Positive
25	0.026	4.9	Sample_272.011	Sample_252.004	Positive
24	0.019	3.6	Sample_272.011	Sample_251.010	Positive
20	0.021	4	Sample_272.011	Sample_246.007	Positive
19	0.04	7.5	Sample_272.011	Sample_244.017	Positive
25	0.041	7.6	Sample_272.011	Sample_243.001	Positive
22	0.02	3.8	Sample_272.006	Sample_271.016	Positive
22	0.017	3.2	Sample_272.006	Sample_271.015	Positive
15	0.034	6.4	Sample_272.006	Sample_270.007	Positive
23	0.018	3.3	Sample_272.006	Sample_264.016	Positive
24	0.019	3.6	Sample_272.006	Sample_264.006	Positive
14	0.011	2	Sample_272.006	Sample_263.019	Positive
25	0.037	6.9	Sample_272.006	Sample_259.016	Positive
25	0.029	5.3	Sample_272.006	Sample_252.004	Positive
27	0.021	3.9	Sample_272.006	Sample_251.010	Positive
23	0.023	4.3	Sample_272.006	Sample_246.007	Positive
18	0.043	8.1	Sample_272.006	Sample_244.017	Positive
27	0.044	8.2	Sample_272.006	Sample_243.001	Positive
19	0.016	3.1	Sample_271.016	Sample_271.015	Positive
20	0.017	3.2	Sample_271.016	Sample_264.016	Positive
20	0.019	3.5	Sample_271.016	Sample_264.006	Positive
12	0.01	1.9	Sample_271.016	Sample_263.019	Positive
26	0.036	6.7	Sample_271.016	Sample_259.016	Positive
26	0.028	5.1	Sample_271.016	Sample_252.004	Positive
22	0.02	3.8	Sample_271.016	Sample_251.010	Positive
19	0.022	4.2	Sample_271.016	Sample_246.007	Positive
20	0.042	7.8	Sample_271.016	Sample_244.017	Positive
26	0.042	7.9	Sample_271.016	Sample_243.001	Positive
13	0.028	5.2	Sample_271.015	Sample_270.007	Positive
14	0.031	5.8	Sample_271.015	Sample_270.005	Positive
22	0.014	2.7	Sample_271.015	Sample_264.016	Positive
22	0.016	2.9	Sample_271.015	Sample_264.006	Positive
14	0.009	1.6	Sample_271.015	Sample_263.019	Positive
22	0.03	5.6	Sample_271.015	Sample_259.016	Positive
22	0.023	4.4	Sample_271.015	Sample_252.004	Positive
22	0.017	3.2	Sample_271.015	Sample_251.010	Positive
18	0.019	3.5	Sample_271.015	Sample_246.007	Positive
15	0.035	6.6	Sample_271.015	Sample_244.017	Positive
22	0.036	6.7	Sample_271.015	Sample_243.001	Positive
6	0.008	1.4	Sample_270.009	Sample_246.024	Positive
10	0.008	1.4	Sample_270.009	Sample_158.019	Positive
12	0.02	3.7	Sample_270.009	Sample_158.001	Positive
10	0.007	1.2	Sample_270.009	Sample_148.013	Positive
13	0.022	4.1	Sample_270.009	Sample_148.007	Positive
12	0.008	1.5	Sample_270.009	Sample_148.003	Positive
13	0.022	4.1	Sample_270.009	Sample_141.005	Positive
10	0.009	1.7	Sample_270.009	Sample_136.016	Positive
13	0.016	3	Sample_270.009	Sample_136.007	Positive
7	0.009	1.7	Sample_270.009	Sample_136.002	Positive
12	0.029	5.4	Sample_270.009	Sample_114.005	Positive
14	0.028	5.3	Sample_270.009	Sample_108.001	Positive
12	0.016	3	Sample_270.009	Sample_106.005	Positive
26	0.062	11.5	Sample_270.007	Sample_270.005	Positive
13	0.029	5.4	Sample_270.007	Sample_264.016	Positive
15	0.031	5.9	Sample_270.007	Sample_264.006	Positive
30	0.089	16.7	Sample_270.007	Sample_254.006	Positive
15	0.034	6.4	Sample_270.007	Sample_251.010	Positive
11	0.018	3.3	Sample_270.007	Sample_246.024	Positive
17	0.038	7.1	Sample_270.007	Sample_246.007	Positive
20	0.049	9.2	Sample_270.007	Sample_18.002	Positive
19	0.039	7.3	Sample_270.007	Sample_1.016	Positive
33	0.069	12.9	Sample_270.007	Sample_1.005	Positive
12	0.028	5.2	Sample_270.005	Sample_270.004	Positive
14	0.032	6	Sample_270.005	Sample_264.016	Positive
14	0.035	6.6	Sample_270.005	Sample_264.006	Positive
12	0.028	5.2	Sample_270.005	Sample_250.006	Positive
25	0.077	14.4	Sample_270.005	Sample_1.005	Positive
12	0.009	1.7	Sample_270.004	Sample_266.013	Positive
20	0.041	7.6	Sample_270.004	Sample_254.006	Positive
20	0.011	2.1	Sample_270.004	Sample_250.006	Positive
9	0.008	1.5	Sample_270.004	Sample_246.024	Positive
10	0.017	3.2	Sample_270.004	Sample_246.007	Positive
12	0.009	1.7	Sample_270.004	Sample_242.003	Positive
16	0.032	6.1	Sample_266.013	Sample_254.006	Positive
12	0.009	1.7	Sample_266.013	Sample_250.006	Positive
8	0.006	1.2	Sample_266.013	Sample_246.024	Positive
9	0.007	1.4	Sample_266.013	Sample_242.003	Positive
23	0.016	3.1	Sample_264.016	Sample_264.006	Positive
14	0.009	1.7	Sample_264.016	Sample_263.019	Positive
23	0.032	5.9	Sample_264.016	Sample_259.016	Positive
23	0.024	4.6	Sample_264.016	Sample_252.004	Positive
23	0.018	3.3	Sample_264.016	Sample_251.010	Positive
19	0.02	3.7	Sample_264.016	Sample_246.007	Positive
16	0.037	6.9	Sample_264.016	Sample_244.017	Positive
23	0.037	7	Sample_264.016	Sample_243.001	Positive
14	0.01	1.9	Sample_264.006	Sample_263.019	Positive
24	0.034	6.4	Sample_264.006	Sample_259.016	Positive
24	0.026	4.9	Sample_264.006	Sample_252.004	Positive
24	0.019	3.6	Sample_264.006	Sample_251.010	Positive
21	0.021	4	Sample_264.006	Sample_246.007	Positive
16	0.04	7.5	Sample_264.006	Sample_244.017	Positive
25	0.041	7.6	Sample_264.006	Sample_243.001	Positive
14	0.019	3.6	Sample_263.019	Sample_259.016	Positive
14	0.015	2.8	Sample_263.019	Sample_252.004	Positive
14	0.011	2	Sample_263.019	Sample_251.010	Positive
10	0.012	2.2	Sample_263.019	Sample_246.007	Positive
14	0.022	4.2	Sample_263.019	Sample_244.017	Positive
14	0.023	4.3	Sample_263.019	Sample_243.001	Positive
35	0.051	9.5	Sample_259.016	Sample_252.004	Positive
25	0.037	6.9	Sample_259.016	Sample_251.010	Positive
22	0.041	7.7	Sample_259.016	Sample_246.007	Positive
6	0.008	1.5	Sample_259.016	Sample_244.023	Positive
40	0.077	14.4	Sample_259.016	Sample_244.017	Positive
48	0.078	14.6	Sample_259.016	Sample_243.001	Positive
21	0.047	8.7	Sample_259.016	Sample_219.012	Positive
20	0.041	7.6	Sample_254.006	Sample_250.006	Positive
46	0.13	24.3	Sample_254.006	Sample_25.014	Positive
11	0.022	4.2	Sample_254.006	Sample_25.006	Positive
33	0.11	20.5	Sample_254.006	Sample_225.003	Positive
11	0.026	4.9	Sample_254.006	Sample_19.004	Positive
50	0.124	23.2	Sample_254.006	Sample_186.003	Positive
14	0.03	5.7	Sample_254.006	Sample_18.011	Positive
30	0.065	12.1	Sample_254.006	Sample_18.007	Positive
37	0.079	14.8	Sample_254.006	Sample_18.002	Positive
31	0.063	11.8	Sample_254.006	Sample_1.016	Positive
42	0.112	20.9	Sample_254.006	Sample_1.005	Positive
25	0.029	5.3	Sample_252.004	Sample_251.010	Positive
22	0.032	5.9	Sample_252.004	Sample_246.007	Positive
6	0.006	1.2	Sample_252.004	Sample_244.023	Positive
28	0.059	11.1	Sample_252.004	Sample_244.017	Positive
36	0.06	11.3	Sample_252.004	Sample_243.001	Positive
23	0.023	4.3	Sample_251.010	Sample_246.007	Positive
18	0.043	8.1	Sample_251.010	Sample_244.017	Positive
27	0.044	8.2	Sample_251.010	Sample_243.001	Positive
9	0.008	1.5	Sample_250.006	Sample_246.024	Positive
10	0.017	3.2	Sample_250.006	Sample_246.007	Positive
12	0.009	1.7	Sample_250.006	Sample_242.003	Positive
34	0.099	18.5	Sample_25.014	Sample_225.003	Positive
64	0.225	42.1	Sample_25.014	Sample_195.005	Positive
13	0.024	4.4	Sample_25.014	Sample_19.004	Positive
39	0.112	20.9	Sample_25.014	Sample_186.003	Positive
13	0.027	5.1	Sample_25.014	Sample_18.011	Positive
29	0.059	11	Sample_25.014	Sample_18.007	Positive
36	0.071	13.3	Sample_25.014	Sample_18.002	Positive
12	0.026	4.8	Sample_25.014	Sample_158.019	Positive
10	0.022	4.1	Sample_25.014	Sample_148.013	Positive
13	0.027	5.1	Sample_25.014	Sample_148.003	Positive
13	0.031	5.8	Sample_25.014	Sample_136.016	Positive
22	0.055	10.3	Sample_25.014	Sample_136.007	Positive
19	0.055	10.3	Sample_25.014	Sample_106.005	Positive
30	0.057	10.6	Sample_25.014	Sample_1.016	Positive
38	0.101	18.8	Sample_25.014	Sample_1.005	Positive
11	0.012	2.2	Sample_246.024	Sample_246.007	Positive
12	0.023	4.3	Sample_246.024	Sample_243.001	Positive
9	0.006	1.2	Sample_246.024	Sample_242.003	Positive
27	0.049	9.1	Sample_246.007	Sample_243.001	Positive
10	0.014	2.6	Sample_246.007	Sample_242.003	Positive
6	0.01	1.8	Sample_244.023	Sample_244.017	Positive
6	0.01	1.8	Sample_244.023	Sample_243.001	Positive
43	0.091	17.1	Sample_244.017	Sample_243.001	Positive
28	0.054	10.2	Sample_244.017	Sample_219.012	Positive
26	0.078	14.7	Sample_244.017	Sample_219.010	Positive
23	0.055	10.4	Sample_243.001	Sample_219.012	Positive
11	0.008	1.4	Sample_237.005	Sample_237.001	Positive
11	0.014	2.6	Sample_237.005	Sample_228.008	Positive
9	0.017	3.2	Sample_237.005	Sample_225.003	Positive
11	0.015	2.9	Sample_237.005	Sample_219.010	Positive
11	0.009	1.7	Sample_237.005	Sample_217.011	Positive
11	0.007	1.4	Sample_237.005	Sample_217.009	Positive
6	0.008	1.5	Sample_237.005	Sample_214.004	Positive
9	0.009	1.7	Sample_237.005	Sample_204.009	Positive
11	0.008	1.5	Sample_237.005	Sample_204.005	Positive
10	0.021	4	Sample_237.005	Sample_204.003	Positive
11	0.008	1.6	Sample_237.005	Sample_200.002	Positive
11	0.008	1.4	Sample_237.005	Sample_193.002	Positive
6	0.008	1.5	Sample_237.005	Sample_186.008	Positive
11	0.008	1.5	Sample_237.005	Sample_186.006	Positive
11	0.008	1.6	Sample_237.005	Sample_182.004	Positive
14	0.011	2.1	Sample_237.001	Sample_235.006	Positive
8	0.005	1	Sample_237.001	Sample_232.011	Positive
24	0.03	5.6	Sample_237.001	Sample_228.008	Positive
18	0.037	6.9	Sample_237.001	Sample_225.003	Positive
24	0.034	6.3	Sample_237.001	Sample_219.010	Positive
24	0.02	3.7	Sample_237.001	Sample_217.011	Positive
12	0.01	1.8	Sample_237.001	Sample_217.010	Positive
22	0.016	3	Sample_237.001	Sample_217.009	Positive
9	0.016	3	Sample_237.001	Sample_217.008	Positive
14	0.017	3.2	Sample_237.001	Sample_214.004	Positive
10	0.008	1.4	Sample_237.001	Sample_212.003	Positive
12	0.009	1.7	Sample_237.001	Sample_207.011	Positive
19	0.02	3.7	Sample_237.001	Sample_204.009	Positive
23	0.018	3.3	Sample_237.001	Sample_204.005	Positive
22	0.047	8.7	Sample_237.001	Sample_204.003	Positive
17	0.014	2.6	Sample_237.001	Sample_200.004	Positive
24	0.019	3.5	Sample_237.001	Sample_200.002	Positive
6	0.006	1.2	Sample_237.001	Sample_198.006	Positive
24	0.084	15.8	Sample_237.001	Sample_195.005	Positive
23	0.016	3.1	Sample_237.001	Sample_193.002	Positive
14	0.01	1.8	Sample_237.001	Sample_188.009	Positive
14	0.017	3.2	Sample_237.001	Sample_186.008	Positive
24	0.017	3.2	Sample_237.001	Sample_186.006	Positive
13	0.01	1.8	Sample_237.001	Sample_184.013	Positive
11	0.008	1.4	Sample_237.001	Sample_182.012	Positive
24	0.019	3.5	Sample_237.001	Sample_182.004	Positive
11	0.008	1.4	Sample_237.001	Sample_179.010	Positive
8	0.005	1	Sample_237.001	Sample_177.013	Positive
12	0.009	1.7	Sample_237.001	Sample_177.011	Positive
7	0.007	1.3	Sample_237.001	Sample_174.006	Positive
7	0.009	1.6	Sample_235.010	Sample_228.008	Positive
6	0.006	1.1	Sample_235.010	Sample_217.011	Positive
6	0.006	1.1	Sample_235.010	Sample_204.009	Positive
6	0.005	1	Sample_235.010	Sample_200.002	Positive
6	0.005	1	Sample_235.010	Sample_182.004	Positive
16	0.02	3.8	Sample_235.006	Sample_228.008	Positive
12	0.025	4.6	Sample_235.006	Sample_225.003	Positive
16	0.022	4.2	Sample_235.006	Sample_219.010	Positive
16	0.013	2.5	Sample_235.006	Sample_217.011	Positive
14	0.011	2	Sample_235.006	Sample_217.009	Positive
9	0.011	2.1	Sample_235.006	Sample_214.004	Positive
13	0.013	2.5	Sample_235.006	Sample_204.009	Positive
16	0.012	2.2	Sample_235.006	Sample_204.005	Positive
13	0.031	5.8	Sample_235.006	Sample_204.003	Positive
11	0.009	1.7	Sample_235.006	Sample_200.004	Positive
16	0.012	2.3	Sample_235.006	Sample_200.002	Positive
16	0.056	10.5	Sample_235.006	Sample_195.005	Positive
14	0.011	2.1	Sample_235.006	Sample_193.002	Positive
6	0.006	1.2	Sample_235.006	Sample_188.009	Positive
9	0.011	2.1	Sample_235.006	Sample_186.008	Positive
15	0.011	2.1	Sample_235.006	Sample_186.006	Positive
6	0.006	1.2	Sample_235.006	Sample_184.013	Positive
16	0.012	2.3	Sample_235.006	Sample_182.004	Positive
9	0.006	1.1	Sample_235.006	Sample_177.011	Positive
8	0.01	1.9	Sample_232.011	Sample_228.008	Positive
7	0.012	2.3	Sample_232.011	Sample_225.003	Positive
8	0.011	2.1	Sample_232.011	Sample_219.010	Positive
8	0.007	1.2	Sample_232.011	Sample_217.011	Positive
8	0.007	1.2	Sample_232.011	Sample_204.009	Positive
8	0.006	1.1	Sample_232.011	Sample_204.005	Positive
8	0.006	1.2	Sample_232.011	Sample_200.002	Positive
8	0.005	1	Sample_232.011	Sample_193.002	Positive
8	0.006	1.1	Sample_232.011	Sample_186.006	Positive
8	0.006	1.2	Sample_232.011	Sample_182.004	Positive
27	0.062	11.5	Sample_228.008	Sample_219.010	Positive
27	0.036	6.8	Sample_228.008	Sample_217.011	Positive
14	0.018	3.3	Sample_228.008	Sample_217.010	Positive
23	0.029	5.4	Sample_228.008	Sample_217.009	Positive
20	0.029	5.4	Sample_228.008	Sample_217.008	Positive
20	0.031	5.9	Sample_228.008	Sample_214.004	Positive
5	0.006	1.2	Sample_228.008	Sample_212.011	Positive
11	0.014	2.6	Sample_228.008	Sample_212.003	Positive
13	0.016	3.1	Sample_228.008	Sample_207.011	Positive
22	0.036	6.8	Sample_228.008	Sample_204.009	Positive
26	0.033	6.1	Sample_228.008	Sample_204.005	Positive
32	0.086	16	Sample_228.008	Sample_204.003	Positive
5	0.006	1.2	Sample_228.008	Sample_200.006	Positive
20	0.025	4.7	Sample_228.008	Sample_200.004	Positive
27	0.034	6.4	Sample_228.008	Sample_200.002	Positive
7	0.011	2.1	Sample_228.008	Sample_198.006	Positive
7	0.009	1.6	Sample_228.008	Sample_198.004	Positive
44	0.155	28.9	Sample_228.008	Sample_195.005	Positive
24	0.03	5.6	Sample_228.008	Sample_193.002	Positive
14	0.018	3.3	Sample_228.008	Sample_188.009	Positive
20	0.031	5.9	Sample_228.008	Sample_186.008	Positive
25	0.031	5.9	Sample_228.008	Sample_186.006	Positive
14	0.018	3.3	Sample_228.008	Sample_184.013	Positive
11	0.014	2.6	Sample_228.008	Sample_182.012	Positive
27	0.034	6.4	Sample_228.008	Sample_182.004	Positive
11	0.014	2.6	Sample_228.008	Sample_179.010	Positive
5	0.006	1.2	Sample_228.008	Sample_179.005	Positive
8	0.01	1.9	Sample_228.008	Sample_177.013	Positive
12	0.016	3.1	Sample_228.008	Sample_177.011	Positive
8	0.013	2.4	Sample_228.008	Sample_174.006	Positive
23	0.067	12.5	Sample_228.008	Sample_114.005	Positive
19	0.045	8.4	Sample_225.003	Sample_217.011	Positive
17	0.036	6.6	Sample_225.003	Sample_217.009	Positive
17	0.045	8.4	Sample_225.003	Sample_204.009	Positive
19	0.04	7.5	Sample_225.003	Sample_204.005	Positive
39	0.105	19.6	Sample_225.003	Sample_204.003	Positive
13	0.031	5.8	Sample_225.003	Sample_200.004	Positive
19	0.042	7.8	Sample_225.003	Sample_200.002	Positive
7	0.011	2	Sample_225.003	Sample_198.004	Positive
54	0.19	35.5	Sample_225.003	Sample_195.005	Positive
18	0.037	6.9	Sample_225.003	Sample_193.002	Positive
11	0.02	3.8	Sample_225.003	Sample_19.004	Positive
18	0.039	7.2	Sample_225.003	Sample_186.006	Positive
38	0.094	17.6	Sample_225.003	Sample_186.003	Positive
10	0.017	3.2	Sample_225.003	Sample_182.012	Positive
19	0.042	7.8	Sample_225.003	Sample_182.004	Positive
7	0.011	2	Sample_225.003	Sample_18.012	Positive
15	0.023	4.3	Sample_225.003	Sample_18.011	Positive
29	0.049	9.2	Sample_225.003	Sample_18.007	Positive
31	0.06	11.3	Sample_225.003	Sample_18.002	Positive
7	0.012	2.3	Sample_225.003	Sample_177.013	Positive
12	0.02	3.8	Sample_225.003	Sample_177.011	Positive
25	0.048	9	Sample_225.003	Sample_1.016	Positive
33	0.085	15.9	Sample_225.003	Sample_1.005	Positive
29	0.048	8.9	Sample_219.012	Sample_219.010	Positive
13	0.028	5.3	Sample_219.012	Sample_217.011	Positive
8	0.014	2.5	Sample_219.012	Sample_217.010	Positive
9	0.011	2	Sample_219.012	Sample_212.003	Positive
10	0.013	2.4	Sample_219.012	Sample_207.011	Positive
10	0.019	3.6	Sample_219.012	Sample_200.004	Positive
9	0.014	2.5	Sample_219.012	Sample_188.009	Positive
8	0.014	2.5	Sample_219.012	Sample_184.013	Positive
28	0.041	7.6	Sample_219.010	Sample_217.011	Positive
14	0.02	3.7	Sample_219.010	Sample_217.010	Positive
23	0.032	6	Sample_219.010	Sample_217.009	Positive
17	0.035	6.6	Sample_219.010	Sample_214.004	Positive
11	0.015	2.9	Sample_219.010	Sample_212.003	Positive
13	0.018	3.4	Sample_219.010	Sample_207.011	Positive
22	0.041	7.6	Sample_219.010	Sample_204.009	Positive
26	0.036	6.8	Sample_219.010	Sample_204.005	Positive
20	0.028	5.2	Sample_219.010	Sample_200.004	Positive
27	0.038	7.1	Sample_219.010	Sample_200.002	Positive
7	0.01	1.8	Sample_219.010	Sample_198.004	Positive
24	0.034	6.3	Sample_219.010	Sample_193.002	Positive
14	0.02	3.7	Sample_219.010	Sample_188.009	Positive
17	0.035	6.6	Sample_219.010	Sample_186.008	Positive
25	0.035	6.6	Sample_219.010	Sample_186.006	Positive
14	0.02	3.7	Sample_219.010	Sample_184.013	Positive
11	0.015	2.9	Sample_219.010	Sample_182.012	Positive
27	0.038	7.1	Sample_219.010	Sample_182.004	Positive
11	0.015	2.9	Sample_219.010	Sample_179.010	Positive
8	0.011	2.1	Sample_219.010	Sample_177.013	Positive
12	0.018	3.4	Sample_219.010	Sample_177.011	Positive
8	0.014	2.6	Sample_219.010	Sample_174.006	Positive
14	0.012	2.2	Sample_217.011	Sample_217.010	Positive
23	0.019	3.6	Sample_217.011	Sample_217.009	Positive
10	0.019	3.6	Sample_217.011	Sample_217.008	Positive
17	0.021	3.9	Sample_217.011	Sample_214.004	Positive
11	0.009	1.7	Sample_217.011	Sample_212.003	Positive
13	0.011	2	Sample_217.011	Sample_207.011	Positive
22	0.024	4.5	Sample_217.011	Sample_204.009	Positive
26	0.022	4	Sample_217.011	Sample_204.005	Positive
24	0.056	10.5	Sample_217.011	Sample_204.003	Positive
20	0.017	3.1	Sample_217.011	Sample_200.004	Positive
27	0.022	4.2	Sample_217.011	Sample_200.002	Positive
7	0.007	1.4	Sample_217.011	Sample_198.006	Positive
7	0.006	1.1	Sample_217.011	Sample_198.004	Positive
27	0.102	19.1	Sample_217.011	Sample_195.005	Positive
24	0.02	3.7	Sample_217.011	Sample_193.002	Positive
14	0.012	2.2	Sample_217.011	Sample_188.009	Positive
17	0.021	3.9	Sample_217.011	Sample_186.008	Positive
25	0.021	3.9	Sample_217.011	Sample_186.006	Positive
14	0.012	2.2	Sample_217.011	Sample_184.013	Positive
11	0.009	1.7	Sample_217.011	Sample_182.012	Positive
27	0.022	4.2	Sample_217.011	Sample_182.004	Positive
11	0.009	1.7	Sample_217.011	Sample_179.010	Positive
8	0.007	1.2	Sample_217.011	Sample_177.013	Positive
12	0.011	2	Sample_217.011	Sample_177.011	Positive
8	0.008	1.6	Sample_217.011	Sample_174.006	Positive
12	0.009	1.7	Sample_217.010	Sample_217.009	Positive
9	0.009	1.7	Sample_217.010	Sample_217.008	Positive
8	0.01	1.9	Sample_217.010	Sample_214.004	Positive
11	0.012	2.2	Sample_217.010	Sample_204.009	Positive
13	0.01	1.9	Sample_217.010	Sample_204.005	Positive
14	0.027	5.1	Sample_217.010	Sample_204.003	Positive
12	0.008	1.5	Sample_217.010	Sample_200.004	Positive
14	0.011	2	Sample_217.010	Sample_200.002	Positive
13	0.01	1.8	Sample_217.010	Sample_193.002	Positive
9	0.006	1	Sample_217.010	Sample_188.009	Positive
8	0.01	1.9	Sample_217.010	Sample_186.008	Positive
13	0.01	1.9	Sample_217.010	Sample_186.006	Positive
11	0.006	1	Sample_217.010	Sample_184.013	Positive
14	0.011	2	Sample_217.010	Sample_182.004	Positive
14	0.016	3.1	Sample_217.009	Sample_214.004	Positive
11	0.007	1.4	Sample_217.009	Sample_212.003	Positive
12	0.009	1.6	Sample_217.009	Sample_207.011	Positive
19	0.019	3.6	Sample_217.009	Sample_204.009	Positive
23	0.017	3.2	Sample_217.009	Sample_204.005	Positive
21	0.045	8.4	Sample_217.009	Sample_204.003	Positive
16	0.013	2.5	Sample_217.009	Sample_200.004	Positive
23	0.018	3.3	Sample_217.009	Sample_200.002	Positive
6	0.006	1.1	Sample_217.009	Sample_198.006	Positive
23	0.081	15.1	Sample_217.009	Sample_195.005	Positive
22	0.016	3	Sample_217.009	Sample_193.002	Positive
12	0.009	1.7	Sample_217.009	Sample_188.009	Positive
14	0.016	3.1	Sample_217.009	Sample_186.008	Positive
23	0.016	3.1	Sample_217.009	Sample_186.006	Positive
13	0.009	1.7	Sample_217.009	Sample_184.013	Positive
11	0.007	1.4	Sample_217.009	Sample_182.012	Positive
23	0.018	3.3	Sample_217.009	Sample_182.004	Positive
10	0.007	1.4	Sample_217.009	Sample_179.010	Positive
12	0.009	1.6	Sample_217.009	Sample_177.011	Positive
7	0.007	1.2	Sample_217.009	Sample_174.006	Positive
12	0.016	3.1	Sample_217.008	Sample_214.004	Positive
8	0.007	1.4	Sample_217.008	Sample_212.003	Positive
9	0.009	1.6	Sample_217.008	Sample_207.011	Positive
8	0.013	2.5	Sample_217.008	Sample_200.004	Positive
10	0.018	3.3	Sample_217.008	Sample_200.002	Positive
23	0.081	15.1	Sample_217.008	Sample_195.005	Positive
10	0.016	3	Sample_217.008	Sample_193.002	Positive
8	0.009	1.7	Sample_217.008	Sample_188.009	Positive
12	0.016	3.1	Sample_217.008	Sample_186.008	Positive
10	0.016	3.1	Sample_217.008	Sample_186.006	Positive
9	0.009	1.7	Sample_217.008	Sample_184.013	Positive
10	0.018	3.3	Sample_217.008	Sample_182.004	Positive
7	0.009	1.7	Sample_217.008	Sample_158.019	Positive
13	0.024	4.4	Sample_217.008	Sample_158.001	Positive
13	0.026	4.9	Sample_217.008	Sample_148.007	Positive
13	0.026	4.9	Sample_217.008	Sample_141.005	Positive
16	0.035	6.5	Sample_217.008	Sample_114.005	Positive
15	0.034	6.4	Sample_217.008	Sample_108.001	Positive
12	0.02	3.7	Sample_217.008	Sample_106.005	Positive
9	0.008	1.5	Sample_214.004	Sample_212.003	Positive
9	0.009	1.7	Sample_214.004	Sample_207.011	Positive
19	0.021	3.9	Sample_214.004	Sample_204.009	Positive
17	0.019	3.5	Sample_214.004	Sample_204.005	Positive
11	0.014	2.7	Sample_214.004	Sample_200.004	Positive
17	0.019	3.6	Sample_214.004	Sample_200.002	Positive
25	0.088	16.4	Sample_214.004	Sample_195.005	Positive
14	0.017	3.2	Sample_214.004	Sample_193.002	Positive
10	0.01	1.9	Sample_214.004	Sample_188.009	Positive
25	0.018	3.3	Sample_214.004	Sample_186.008	Positive
15	0.018	3.3	Sample_214.004	Sample_186.006	Positive
8	0.01	1.9	Sample_214.004	Sample_184.013	Positive
17	0.019	3.6	Sample_214.004	Sample_182.004	Positive
7	0.009	1.7	Sample_214.004	Sample_177.011	Positive
9	0.009	1.7	Sample_212.003	Sample_204.009	Positive
11	0.008	1.5	Sample_212.003	Sample_204.005	Positive
11	0.021	4	Sample_212.003	Sample_204.003	Positive
9	0.006	1.2	Sample_212.003	Sample_200.004	Positive
11	0.008	1.6	Sample_212.003	Sample_200.002	Positive
10	0.008	1.4	Sample_212.003	Sample_193.002	Positive
9	0.008	1.5	Sample_212.003	Sample_186.008	Positive
11	0.008	1.5	Sample_212.003	Sample_186.006	Positive
11	0.008	1.6	Sample_212.003	Sample_182.004	Positive
10	0.011	2	Sample_207.011	Sample_204.009	Positive
12	0.01	1.8	Sample_207.011	Sample_204.005	Positive
13	0.025	4.7	Sample_207.011	Sample_204.003	Positive
11	0.007	1.4	Sample_207.011	Sample_200.004	Positive
13	0.01	1.9	Sample_207.011	Sample_200.002	Positive
12	0.009	1.7	Sample_207.011	Sample_193.002	Positive
9	0.009	1.7	Sample_207.011	Sample_186.008	Positive
13	0.009	1.7	Sample_207.011	Sample_186.006	Positive
13	0.01	1.9	Sample_207.011	Sample_182.004	Positive
22	0.022	4	Sample_204.009	Sample_204.005	Positive
22	0.056	10.5	Sample_204.009	Sample_204.003	Positive
16	0.017	3.1	Sample_204.009	Sample_200.004	Positive
22	0.022	4.2	Sample_204.009	Sample_200.002	Positive
7	0.007	1.4	Sample_204.009	Sample_198.006	Positive
6	0.006	1.1	Sample_204.009	Sample_198.004	Positive
19	0.02	3.7	Sample_204.009	Sample_193.002	Positive
11	0.012	2.2	Sample_204.009	Sample_188.009	Positive
19	0.021	3.9	Sample_204.009	Sample_186.008	Positive
20	0.021	3.9	Sample_204.009	Sample_186.006	Positive
11	0.012	2.2	Sample_204.009	Sample_184.013	Positive
10	0.009	1.7	Sample_204.009	Sample_182.012	Positive
22	0.022	4.2	Sample_204.009	Sample_182.004	Positive
9	0.009	1.7	Sample_204.009	Sample_179.010	Positive
7	0.007	1.2	Sample_204.009	Sample_177.013	Positive
11	0.011	2	Sample_204.009	Sample_177.011	Positive
8	0.008	1.6	Sample_204.009	Sample_174.006	Positive
23	0.051	9.5	Sample_204.005	Sample_204.003	Positive
19	0.015	2.8	Sample_204.005	Sample_200.004	Positive
26	0.02	3.8	Sample_204.005	Sample_200.002	Positive
7	0.007	1.3	Sample_204.005	Sample_198.006	Positive
26	0.091	17.1	Sample_204.005	Sample_195.005	Positive
23	0.018	3.3	Sample_204.005	Sample_193.002	Positive
13	0.01	1.9	Sample_204.005	Sample_188.009	Positive
17	0.019	3.5	Sample_204.005	Sample_186.008	Positive
24	0.019	3.5	Sample_204.005	Sample_186.006	Positive
13	0.01	1.9	Sample_204.005	Sample_184.013	Positive
11	0.008	1.5	Sample_204.005	Sample_182.012	Positive
26	0.02	3.8	Sample_204.005	Sample_182.004	Positive
11	0.008	1.5	Sample_204.005	Sample_179.010	Positive
8	0.006	1.1	Sample_204.005	Sample_177.013	Positive
12	0.01	1.8	Sample_204.005	Sample_177.011	Positive
8	0.007	1.4	Sample_204.005	Sample_174.006	Positive
18	0.039	7.3	Sample_204.003	Sample_200.004	Positive
24	0.053	9.8	Sample_204.003	Sample_200.002	Positive
66	0.239	44.7	Sample_204.003	Sample_195.005	Positive
22	0.047	8.7	Sample_204.003	Sample_193.002	Positive
14	0.027	5.1	Sample_204.003	Sample_188.009	Positive
23	0.049	9.1	Sample_204.003	Sample_186.006	Positive
37	0.119	22.2	Sample_204.003	Sample_186.003	Positive
14	0.027	5.1	Sample_204.003	Sample_184.013	Positive
10	0.021	4	Sample_204.003	Sample_182.012	Positive
24	0.053	9.8	Sample_204.003	Sample_182.004	Positive
11	0.021	4	Sample_204.003	Sample_179.010	Positive
8	0.016	2.9	Sample_204.003	Sample_177.013	Positive
11	0.025	4.7	Sample_204.003	Sample_177.011	Positive
20	0.015	2.9	Sample_200.004	Sample_200.002	Positive
20	0.07	13.2	Sample_200.004	Sample_195.005	Positive
17	0.014	2.6	Sample_200.004	Sample_193.002	Positive
12	0.008	1.5	Sample_200.004	Sample_188.009	Positive
11	0.014	2.7	Sample_200.004	Sample_186.008	Positive
18	0.014	2.7	Sample_200.004	Sample_186.006	Positive
12	0.008	1.5	Sample_200.004	Sample_184.013	Positive
6	0.006	1.2	Sample_200.004	Sample_182.012	Positive
20	0.015	2.9	Sample_200.004	Sample_182.004	Positive
8	0.006	1.2	Sample_200.004	Sample_179.010	Positive
7	0.007	1.4	Sample_200.004	Sample_177.011	Positive
6	0.006	1.1	Sample_200.004	Sample_174.006	Positive
7	0.007	1.3	Sample_200.002	Sample_198.006	Positive
7	0.005	1	Sample_200.002	Sample_198.004	Positive
27	0.095	17.8	Sample_200.002	Sample_195.005	Positive
24	0.019	3.5	Sample_200.002	Sample_193.002	Positive
14	0.011	2	Sample_200.002	Sample_188.009	Positive
17	0.019	3.6	Sample_200.002	Sample_186.008	Positive
25	0.019	3.6	Sample_200.002	Sample_186.006	Positive
14	0.011	2	Sample_200.002	Sample_184.013	Positive
11	0.008	1.6	Sample_200.002	Sample_182.012	Positive
27	0.021	3.9	Sample_200.002	Sample_182.004	Positive
11	0.008	1.6	Sample_200.002	Sample_179.010	Positive
8	0.006	1.2	Sample_200.002	Sample_177.013	Positive
12	0.01	1.9	Sample_200.002	Sample_177.011	Positive
8	0.008	1.4	Sample_200.002	Sample_174.006	Positive
6	0.006	1.2	Sample_198.006	Sample_193.002	Positive
6	0.006	1.2	Sample_198.006	Sample_186.006	Positive
7	0.007	1.3	Sample_198.006	Sample_182.004	Positive
7	0.005	1	Sample_198.004	Sample_182.004	Positive
24	0.084	15.8	Sample_195.005	Sample_193.002	Positive
25	0.088	16.4	Sample_195.005	Sample_186.008	Positive
25	0.088	16.4	Sample_195.005	Sample_186.006	Positive
27	0.095	17.8	Sample_195.005	Sample_182.004	Positive
32	0.113	21	Sample_195.005	Sample_18.007	Positive
39	0.137	25.7	Sample_195.005	Sample_18.002	Positive
23	0.081	15.1	Sample_195.005	Sample_162.007	Positive
36	0.127	23.7	Sample_195.005	Sample_158.001	Positive
29	0.102	19.1	Sample_195.005	Sample_154.012	Positive
40	0.141	26.3	Sample_195.005	Sample_148.007	Positive
40	0.141	26.3	Sample_195.005	Sample_141.005	Positive
17	0.06	11.2	Sample_195.005	Sample_136.016	Positive
28	0.106	19.7	Sample_195.005	Sample_136.007	Positive
17	0.06	11.2	Sample_195.005	Sample_136.002	Positive
19	0.067	12.5	Sample_195.005	Sample_133.001	Positive
53	0.186	34.9	Sample_195.005	Sample_114.005	Positive
51	0.183	34.2	Sample_195.005	Sample_108.001	Positive
30	0.106	19.7	Sample_195.005	Sample_106.005	Positive
31	0.109	20.4	Sample_195.005	Sample_1.016	Positive
13	0.01	1.8	Sample_193.002	Sample_188.009	Positive
14	0.017	3.2	Sample_193.002	Sample_186.008	Positive
24	0.017	3.2	Sample_193.002	Sample_186.006	Positive
14	0.01	1.8	Sample_193.002	Sample_184.013	Positive
11	0.008	1.4	Sample_193.002	Sample_182.012	Positive
24	0.019	3.5	Sample_193.002	Sample_182.004	Positive
11	0.008	1.4	Sample_193.002	Sample_179.010	Positive
8	0.005	1	Sample_193.002	Sample_177.013	Positive
12	0.009	1.7	Sample_193.002	Sample_177.011	Positive
7	0.007	1.3	Sample_193.002	Sample_174.006	Positive
10	0.023	4.2	Sample_19.004	Sample_186.003	Positive
8	0.012	2.2	Sample_19.004	Sample_18.007	Positive
9	0.012	2.2	Sample_19.004	Sample_1.016	Positive
10	0.02	3.8	Sample_19.004	Sample_1.005	Positive
10	0.01	1.9	Sample_188.009	Sample_186.008	Positive
14	0.01	1.9	Sample_188.009	Sample_186.006	Positive
11	0.006	1	Sample_188.009	Sample_184.013	Positive
14	0.011	2	Sample_188.009	Sample_182.004	Positive
15	0.018	3.3	Sample_186.008	Sample_186.006	Positive
8	0.01	1.9	Sample_186.008	Sample_184.013	Positive
17	0.019	3.6	Sample_186.008	Sample_182.004	Positive
7	0.009	1.7	Sample_186.008	Sample_177.011	Positive
14	0.01	1.9	Sample_186.006	Sample_184.013	Positive
11	0.008	1.5	Sample_186.006	Sample_182.012	Positive
25	0.019	3.6	Sample_186.006	Sample_182.004	Positive
11	0.008	1.5	Sample_186.006	Sample_179.010	Positive
8	0.006	1.1	Sample_186.006	Sample_177.013	Positive
12	0.009	1.7	Sample_186.006	Sample_177.011	Positive
7	0.007	1.3	Sample_186.006	Sample_174.006	Positive
13	0.026	4.9	Sample_186.003	Sample_18.011	Positive
29	0.056	10.4	Sample_186.003	Sample_18.007	Positive
35	0.068	12.7	Sample_186.003	Sample_18.002	Positive
30	0.054	10.1	Sample_186.003	Sample_1.016	Positive
37	0.096	17.9	Sample_186.003	Sample_1.005	Positive
14	0.011	2	Sample_184.013	Sample_182.004	Positive
11	0.008	1.6	Sample_182.012	Sample_182.004	Positive
11	0.008	1.6	Sample_182.004	Sample_179.010	Positive
8	0.006	1.2	Sample_182.004	Sample_177.013	Positive
12	0.01	1.9	Sample_182.004	Sample_177.011	Positive
8	0.008	1.4	Sample_182.004	Sample_174.006	Positive
7	0.006	1.2	Sample_18.012	Sample_18.007	Positive
7	0.008	1.5	Sample_18.012	Sample_18.002	Positive
7	0.011	2.1	Sample_18.012	Sample_1.005	Positive
14	0.014	2.6	Sample_18.011	Sample_18.007	Positive
14	0.017	3.1	Sample_18.011	Sample_18.002	Positive
9	0.013	2.5	Sample_18.011	Sample_1.016	Positive
15	0.024	4.4	Sample_18.011	Sample_1.005	Positive
5	0.006	1	Sample_18.008	Sample_18.002	Positive
31	0.036	6.7	Sample_18.007	Sample_18.002	Positive
24	0.028	5.3	Sample_18.007	Sample_1.016	Positive
32	0.05	9.4	Sample_18.007	Sample_1.005	Positive
29	0.035	6.5	Sample_18.002	Sample_1.016	Positive
39	0.061	11.5	Sample_18.002	Sample_1.005	Positive
10	0.007	1.2	Sample_170.013	Sample_162.007	Positive
8	0.01	1.9	Sample_170.013	Sample_158.001	Positive
9	0.008	1.6	Sample_170.013	Sample_154.012	Positive
10	0.011	2.1	Sample_170.013	Sample_148.007	Positive
10	0.011	2.1	Sample_170.013	Sample_141.005	Positive
6	0.005	1	Sample_170.013	Sample_133.001	Positive
10	0.015	2.8	Sample_170.013	Sample_114.005	Positive
10	0.015	2.8	Sample_170.013	Sample_108.001	Positive
8	0.009	1.6	Sample_170.013	Sample_106.005	Positive
19	0.024	4.4	Sample_162.007	Sample_158.001	Positive
22	0.019	3.6	Sample_162.007	Sample_154.012	Positive
9	0.007	1.2	Sample_162.007	Sample_154.008	Positive
23	0.026	4.9	Sample_162.007	Sample_148.007	Positive
23	0.026	4.9	Sample_162.007	Sample_141.005	Positive
13	0.012	2.3	Sample_162.007	Sample_133.001	Positive
23	0.035	6.5	Sample_162.007	Sample_114.005	Positive
23	0.034	6.4	Sample_162.007	Sample_108.001	Positive
14	0.02	3.7	Sample_162.007	Sample_106.005	Positive
14	0.014	2.7	Sample_158.019	Sample_158.001	Positive
14	0.016	3	Sample_158.019	Sample_148.007	Positive
12	0.006	1.1	Sample_158.019	Sample_148.003	Positive
14	0.016	3	Sample_158.019	Sample_141.005	Positive
10	0.007	1.3	Sample_158.019	Sample_136.016	Positive
13	0.012	2.2	Sample_158.019	Sample_136.007	Positive
7	0.007	1.3	Sample_158.019	Sample_136.002	Positive
13	0.021	4	Sample_158.019	Sample_114.005	Positive
14	0.021	3.9	Sample_158.019	Sample_108.001	Positive
14	0.012	2.2	Sample_158.019	Sample_106.005	Positive
24	0.03	5.6	Sample_158.001	Sample_154.012	Positive
9	0.01	1.9	Sample_158.001	Sample_154.008	Positive
12	0.012	2.3	Sample_158.001	Sample_148.013	Positive
36	0.041	7.7	Sample_158.001	Sample_148.007	Positive
15	0.015	2.9	Sample_158.001	Sample_148.003	Positive
36	0.041	7.7	Sample_158.001	Sample_141.005	Positive
8	0.008	1.5	Sample_158.001	Sample_140.021	Positive
15	0.018	3.3	Sample_158.001	Sample_136.016	Positive
22	0.031	5.8	Sample_158.001	Sample_136.007	Positive
12	0.018	3.3	Sample_158.001	Sample_136.002	Positive
9	0.009	1.7	Sample_158.001	Sample_133.009	Positive
16	0.02	3.7	Sample_158.001	Sample_133.001	Positive
35	0.055	10.2	Sample_158.001	Sample_114.005	Positive
36	0.054	10	Sample_158.001	Sample_108.001	Positive
29	0.031	5.8	Sample_158.001	Sample_106.005	Positive
9	0.008	1.6	Sample_154.012	Sample_154.008	Positive
28	0.033	6.2	Sample_154.012	Sample_148.007	Positive
28	0.033	6.2	Sample_154.012	Sample_141.005	Positive
6	0.007	1.2	Sample_154.012	Sample_140.021	Positive
12	0.025	4.7	Sample_154.012	Sample_136.007	Positive
7	0.007	1.4	Sample_154.012	Sample_133.009	Positive
17	0.016	2.9	Sample_154.012	Sample_133.001	Positive
28	0.044	8.2	Sample_154.012	Sample_114.005	Positive
28	0.043	8.1	Sample_154.012	Sample_108.001	Positive
19	0.025	4.7	Sample_154.012	Sample_106.005	Positive
10	0.011	2.1	Sample_154.008	Sample_148.007	Positive
10	0.011	2.1	Sample_154.008	Sample_141.005	Positive
7	0.005	1	Sample_154.008	Sample_133.001	Positive
10	0.015	2.8	Sample_154.008	Sample_114.005	Positive
10	0.015	2.8	Sample_154.008	Sample_108.001	Positive
12	0.014	2.6	Sample_148.013	Sample_148.007	Positive
12	0.014	2.6	Sample_148.013	Sample_141.005	Positive
11	0.006	1.1	Sample_148.013	Sample_136.016	Positive
11	0.01	1.9	Sample_148.013	Sample_136.007	Positive
6	0.006	1.1	Sample_148.013	Sample_136.002	Positive
11	0.018	3.4	Sample_148.013	Sample_114.005	Positive
12	0.018	3.3	Sample_148.013	Sample_108.001	Positive
10	0.01	1.9	Sample_148.013	Sample_106.005	Positive
15	0.017	3.2	Sample_148.007	Sample_148.003	Positive
40	0.046	8.6	Sample_148.007	Sample_141.005	Positive
8	0.009	1.7	Sample_148.007	Sample_140.021	Positive
16	0.019	3.6	Sample_148.007	Sample_136.016	Positive
23	0.034	6.4	Sample_148.007	Sample_136.007	Positive
14	0.019	3.6	Sample_148.007	Sample_136.002	Positive
9	0.01	1.9	Sample_148.007	Sample_133.009	Positive
19	0.022	4.1	Sample_148.007	Sample_133.001	Positive
5	0.006	1.1	Sample_148.007	Sample_128.005	Positive
5	0.006	1.1	Sample_148.007	Sample_122.017	Positive
5	0.006	1.1	Sample_148.007	Sample_121.008	Positive
39	0.061	11.3	Sample_148.007	Sample_114.005	Positive
40	0.059	11.1	Sample_148.007	Sample_108.001	Positive
30	0.034	6.4	Sample_148.007	Sample_106.005	Positive
15	0.017	3.2	Sample_148.003	Sample_141.005	Positive
11	0.007	1.4	Sample_148.003	Sample_136.016	Positive
14	0.013	2.4	Sample_148.003	Sample_136.007	Positive
7	0.007	1.4	Sample_148.003	Sample_136.002	Positive
14	0.023	4.3	Sample_148.003	Sample_114.005	Positive
15	0.022	4.2	Sample_148.003	Sample_108.001	Positive
14	0.013	2.4	Sample_148.003	Sample_106.005	Positive
8	0.009	1.7	Sample_141.005	Sample_140.021	Positive
16	0.019	3.6	Sample_141.005	Sample_136.016	Positive
23	0.034	6.4	Sample_141.005	Sample_136.007	Positive
14	0.019	3.6	Sample_141.005	Sample_136.002	Positive
9	0.01	1.9	Sample_141.005	Sample_133.009	Positive
19	0.022	4.1	Sample_141.005	Sample_133.001	Positive
5	0.006	1.1	Sample_141.005	Sample_128.005	Positive
5	0.006	1.1	Sample_141.005	Sample_122.017	Positive
5	0.006	1.1	Sample_141.005	Sample_121.008	Positive
39	0.061	11.3	Sample_141.005	Sample_114.005	Positive
40	0.059	11.1	Sample_141.005	Sample_108.001	Positive
30	0.034	6.4	Sample_141.005	Sample_106.005	Positive
8	0.012	2.3	Sample_140.021	Sample_114.005	Positive
8	0.012	2.2	Sample_140.021	Sample_108.001	Positive
15	0.015	2.7	Sample_136.016	Sample_136.007	Positive
7	0.008	1.5	Sample_136.016	Sample_136.002	Positive
16	0.026	4.8	Sample_136.016	Sample_114.005	Positive
17	0.025	4.7	Sample_136.016	Sample_108.001	Positive
13	0.015	2.7	Sample_136.016	Sample_106.005	Positive
10	0.015	2.7	Sample_136.007	Sample_136.002	Positive
24	0.045	8.5	Sample_136.007	Sample_114.005	Positive
26	0.045	8.3	Sample_136.007	Sample_108.001	Positive
21	0.026	4.8	Sample_136.007	Sample_106.005	Positive
15	0.026	4.8	Sample_136.002	Sample_114.005	Positive
14	0.025	4.7	Sample_136.002	Sample_108.001	Positive
13	0.015	2.7	Sample_136.002	Sample_106.005	Positive
9	0.014	2.6	Sample_133.009	Sample_114.005	Positive
9	0.013	2.5	Sample_133.009	Sample_108.001	Positive
6	0.008	1.4	Sample_133.009	Sample_106.005	Positive
19	0.029	5.4	Sample_133.001	Sample_114.005	Positive
19	0.028	5.3	Sample_133.001	Sample_108.001	Positive
13	0.016	3	Sample_133.001	Sample_106.005	Positive
44	0.079	14.7	Sample_114.005	Sample_108.001	Positive
29	0.045	8.5	Sample_114.005	Sample_106.005	Positive
30	0.045	8.3	Sample_108.001	Sample_106.005	Positive
31	0.049	9.1	Sample_1.016	Sample_1.005	Positive
0	0.064	12.1	Sample_96.006	Sample_333.016	Negative
0	0.05	9.4	Sample_96.006	Sample_333.001	Negative
0	0.078	14.7	Sample_96.006	Sample_325.008	Negative
0	0.087	16.2	Sample_96.006	Sample_325.006	Negative
0	0.056	10.5	Sample_96.006	Sample_324.015	Negative
0	0.045	8.4	Sample_96.006	Sample_323.003	Negative
0	0.031	5.8	Sample_96.006	Sample_318.002	Negative
0	0.067	12.6	Sample_96.006	Sample_316.004	Negative
0	0.078	14.7	Sample_96.006	Sample_315.002	Negative
0	0.076	14.1	Sample_96.006	Sample_313.003	Negative
0	0.083	15.5	Sample_96.006	Sample_305.006	Negative
0	0.046	8.6	Sample_96.006	Sample_304.020	Negative
0	0.036	6.8	Sample_96.006	Sample_300.009	Negative
0	0.043	8.1	Sample_96.006	Sample_296.013	Negative
0	0.067	12.6	Sample_96.006	Sample_286.012	Negative
0	0.057	10.7	Sample_96.006	Sample_281.008	Negative
0	0.035	6.6	Sample_96.006	Sample_280.015	Negative
0	0.031	5.8	Sample_96.006	Sample_277.016	Negative
0	0.034	6.3	Sample_96.006	Sample_277.012	Negative
0	0.066	12.3	Sample_96.006	Sample_275.019	Negative
0	0.032	6	Sample_96.006	Sample_275.005	Negative
0	0.035	6.6	Sample_96.006	Sample_272.011	Negative
0	0.038	7.1	Sample_96.006	Sample_272.006	Negative
0	0.036	6.8	Sample_96.006	Sample_271.016	Negative
0	0.031	5.8	Sample_96.006	Sample_271.015	Negative
0	0.032	6	Sample_96.006	Sample_264.016	Negative
0	0.035	6.6	Sample_96.006	Sample_264.006	Negative
0	0.067	12.6	Sample_96.006	Sample_259.016	Negative
1	0.052	9.7	Sample_96.006	Sample_252.004	Negative
0	0.038	7.1	Sample_96.006	Sample_251.010	Negative
0	0.042	7.9	Sample_96.006	Sample_246.007	Negative
0	0.08	14.9	Sample_96.006	Sample_243.001	Negative
0	0.034	6.3	Sample_96.006	Sample_237.001	Negative
0	0.062	11.5	Sample_96.006	Sample_228.008	Negative
0	0.048	8.9	Sample_96.006	Sample_219.012	Negative
0	0.069	12.8	Sample_96.006	Sample_219.010	Negative
0	0.041	7.6	Sample_96.006	Sample_217.011	Negative
0	0.032	6	Sample_96.006	Sample_217.009	Negative
0	0.032	6	Sample_96.006	Sample_217.008	Negative
0	0.035	6.6	Sample_96.006	Sample_214.004	Negative
1	0.041	7.6	Sample_96.006	Sample_204.009	Negative
0	0.036	6.8	Sample_96.006	Sample_204.005	Negative
0	0.038	7.1	Sample_96.006	Sample_200.002	Negative
0	0.034	6.3	Sample_96.006	Sample_193.002	Negative
0	0.035	6.6	Sample_96.006	Sample_186.008	Negative
0	0.035	6.6	Sample_96.006	Sample_186.006	Negative
0	0.038	7.1	Sample_96.006	Sample_182.004	Negative
0	0.032	6	Sample_96.006	Sample_162.007	Negative
0	0.05	9.4	Sample_96.006	Sample_158.001	Negative
0	0.041	7.6	Sample_96.006	Sample_154.012	Negative
0	0.056	10.5	Sample_96.006	Sample_148.007	Negative
0	0.056	10.5	Sample_96.006	Sample_141.005	Negative
0	0.042	7.9	Sample_96.006	Sample_106.005	Negative
0	0.064	12.1	Sample_92.013	Sample_333.016	Negative
0	0.05	9.4	Sample_92.013	Sample_333.001	Negative
0	0.078	14.7	Sample_92.013	Sample_325.008	Negative
0	0.087	16.2	Sample_92.013	Sample_325.006	Negative
0	0.056	10.5	Sample_92.013	Sample_324.015	Negative
0	0.045	8.4	Sample_92.013	Sample_323.003	Negative
0	0.031	5.8	Sample_92.013	Sample_318.002	Negative
0	0.067	12.6	Sample_92.013	Sample_316.004	Negative
0	0.078	14.7	Sample_92.013	Sample_315.002	Negative
0	0.076	14.1	Sample_92.013	Sample_313.003	Negative
0	0.083	15.5	Sample_92.013	Sample_305.006	Negative
0	0.046	8.6	Sample_92.013	Sample_304.020	Negative
0	0.036	6.8	Sample_92.013	Sample_300.009	Negative
0	0.043	8.1	Sample_92.013	Sample_296.013	Negative
0	0.067	12.6	Sample_92.013	Sample_286.012	Negative
0	0.057	10.7	Sample_92.013	Sample_281.008	Negative
0	0.035	6.6	Sample_92.013	Sample_280.015	Negative
0	0.031	5.8	Sample_92.013	Sample_277.016	Negative
0	0.034	6.3	Sample_92.013	Sample_277.012	Negative
0	0.066	12.3	Sample_92.013	Sample_275.019	Negative
0	0.032	6	Sample_92.013	Sample_275.005	Negative
0	0.035	6.6	Sample_92.013	Sample_272.011	Negative
0	0.038	7.1	Sample_92.013	Sample_272.006	Negative
0	0.036	6.8	Sample_92.013	Sample_271.016	Negative
0	0.031	5.8	Sample_92.013	Sample_271.015	Negative
0	0.032	6	Sample_92.013	Sample_264.016	Negative
0	0.035	6.6	Sample_92.013	Sample_264.006	Negative
0	0.067	12.6	Sample_92.013	Sample_259.016	Negative
1	0.052	9.7	Sample_92.013	Sample_252.004	Negative
0	0.038	7.1	Sample_92.013	Sample_251.010	Negative
0	0.042	7.9	Sample_92.013	Sample_246.007	Negative
0	0.08	14.9	Sample_92.013	Sample_243.001	Negative
0	0.034	6.3	Sample_92.013	Sample_237.001	Negative
0	0.062	11.5	Sample_92.013	Sample_228.008	Negative
0	0.048	8.9	Sample_92.013	Sample_219.012	Negative
0	0.069	12.8	Sample_92.013	Sample_219.010	Negative
0	0.041	7.6	Sample_92.013	Sample_217.011	Negative
0	0.032	6	Sample_92.013	Sample_217.009	Negative
0	0.032	6	Sample_92.013	Sample_217.008	Negative
0	0.035	6.6	Sample_92.013	Sample_214.004	Negative
1	0.041	7.6	Sample_92.013	Sample_204.009	Negative
0	0.036	6.8	Sample_92.013	Sample_204.005	Negative
0	0.038	7.1	Sample_92.013	Sample_200.002	Negative
0	0.034	6.3	Sample_92.013	Sample_193.002	Negative
0	0.035	6.6	Sample_92.013	Sample_186.008	Negative
0	0.035	6.6	Sample_92.013	Sample_186.006	Negative
0	0.038	7.1	Sample_92.013	Sample_182.004	Negative
0	0.032	6	Sample_92.013	Sample_162.007	Negative
0	0.05	9.4	Sample_92.013	Sample_158.001	Negative
0	0.041	7.6	Sample_92.013	Sample_154.012	Negative
0	0.056	10.5	Sample_92.013	Sample_148.007	Negative
0	0.056	10.5	Sample_92.013	Sample_141.005	Negative
0	0.042	7.9	Sample_92.013	Sample_106.005	Negative
0	0.066	12.3	Sample_92.002	Sample_333.016	Negative
0	0.051	9.6	Sample_92.002	Sample_333.001	Negative
0	0.08	15	Sample_92.002	Sample_325.008	Negative
0	0.089	16.6	Sample_92.002	Sample_325.006	Negative
0	0.057	10.7	Sample_92.002	Sample_324.015	Negative
0	0.046	8.6	Sample_92.002	Sample_323.003	Negative
0	0.031	5.9	Sample_92.002	Sample_318.002	Negative
0	0.069	12.8	Sample_92.002	Sample_316.004	Negative
0	0.08	15	Sample_92.002	Sample_315.002	Negative
0	0.077	14.4	Sample_92.002	Sample_313.003	Negative
0	0.084	15.8	Sample_92.002	Sample_305.006	Negative
0	0.047	8.8	Sample_92.002	Sample_304.020	Negative
0	0.037	7	Sample_92.002	Sample_300.009	Negative
0	0.044	8.3	Sample_92.002	Sample_296.013	Negative
0	0.069	12.8	Sample_92.002	Sample_286.012	Negative
0	0.03	5.6	Sample_92.002	Sample_281.022	Negative
0	0.059	11	Sample_92.002	Sample_281.008	Negative
0	0.036	6.7	Sample_92.002	Sample_280.015	Negative
0	0.031	5.9	Sample_92.002	Sample_277.016	Negative
0	0.034	6.4	Sample_92.002	Sample_277.012	Negative
0	0.067	12.6	Sample_92.002	Sample_275.019	Negative
0	0.033	6.1	Sample_92.002	Sample_275.005	Negative
0	0.036	6.7	Sample_92.002	Sample_272.011	Negative
0	0.039	7.2	Sample_92.002	Sample_272.006	Negative
0	0.037	7	Sample_92.002	Sample_271.016	Negative
0	0.031	5.9	Sample_92.002	Sample_271.015	Negative
0	0.033	6.1	Sample_92.002	Sample_264.016	Negative
0	0.036	6.7	Sample_92.002	Sample_264.006	Negative
0	0.069	12.8	Sample_92.002	Sample_259.016	Negative
1	0.053	9.9	Sample_92.002	Sample_252.004	Negative
0	0.039	7.2	Sample_92.002	Sample_251.010	Negative
0	0.043	8	Sample_92.002	Sample_246.007	Negative
0	0.082	15.2	Sample_92.002	Sample_243.001	Negative
0	0.034	6.4	Sample_92.002	Sample_237.001	Negative
0	0.063	11.8	Sample_92.002	Sample_228.008	Negative
0	0.049	9.1	Sample_92.002	Sample_219.012	Negative
0	0.07	13.1	Sample_92.002	Sample_219.010	Negative
0	0.041	7.8	Sample_92.002	Sample_217.011	Negative
0	0.033	6.1	Sample_92.002	Sample_217.009	Negative
0	0.033	6.1	Sample_92.002	Sample_217.008	Negative
0	0.036	6.7	Sample_92.002	Sample_214.004	Negative
1	0.041	7.8	Sample_92.002	Sample_204.009	Negative
0	0.037	7	Sample_92.002	Sample_204.005	Negative
0	0.039	7.2	Sample_92.002	Sample_200.002	Negative
0	0.034	6.4	Sample_92.002	Sample_193.002	Negative
0	0.036	6.7	Sample_92.002	Sample_186.008	Negative
0	0.036	6.7	Sample_92.002	Sample_186.006	Negative
0	0.039	7.2	Sample_92.002	Sample_182.004	Negative
0	0.033	6.1	Sample_92.002	Sample_162.007	Negative
[truncated: 1,252 more rows]
