# Supplementary material for: Host-linked virome assembly and turnover predict bacterial community structure in wastewater treatment systems
Source: ISME J. 2026 May 12;20(1):wrag120. doi: 10.1093/ismejo/wrag120 (PMC13273578; doi:10.1093/ismejo/wrag120)
Supplement: Supplementary_material_wrag120 [file Supplementary_material_wrag120.zip › Table S8. Similarity_network.xlsx]

## Sheet: Sheet1
Table S8. Shared nodes, unique edges, and network dissimilarity among bacterial and viral co-occurrence networks across plants.
System	Comparsion group	Bacterial network						Viral network
		Number of shared nodes	Number of shared edges	Number of unique edges		βWN		Number of shared nodes	Number of shared edges	Number of unique edges		βWN
AS	IG vs. TG	25	138	505	297	0.74397		30	176	13202	1400	0.976461
	IG vs. TV	17	69	574	433	0.879476		6	3	13375	8356	0.999724
	IG vs. VNG	14	31	612	344	0.939096		9	21	13357	328	0.99694
	TG vs. TV	23	112	323	390	0.760939		24	110	1466	8249	0.977856
	TG vs. VNG	9	13	422	362	0.967901		10	31	1545	318	0.967792
	TV vs. VNG	13	33	469	342	0.924743		8	22	8337	327	0.994947
AT	IG vs. TG	21	101	413	234	0.762073		46	567	48631	11438	0.981471
	IG vs. TV	17	66	448	462	0.873321		21	137	49061	1443	0.994604
	IG vs. VNG	25	118	396	1227	0.87305		28	209	48989	13782	0.993385
	TG vs. TV	18	51	284	477	0.881808		28	125	11880	1455	0.981597
	TG vs. VNG	14	29	306	1316	0.965476		25	119	11886	13872	0.990845
	TV vs. VNG	16	67	461	1278	0.928457		12	44	1536	13947	0.994348
