# Supplementary material for: Host-linked virome assembly and turnover predict bacterial community structure in wastewater treatment systems
Source: ISME J. 2026 May 12;20(1):wrag120. doi: 10.1093/ismejo/wrag120 (PMC13273578; doi:10.1093/ismejo/wrag120)
Supplement: Supplementary_material_wrag120 [file Supplementary_material_wrag120.zip › Table S9. Model_AIC.xlsx]

## Sheet: Sheet1
Table S9. Performance comparison of generalized linear mixed models (GLMMs) and generalized additive mixed models (GAMMs) for modeling relationships among COD-related parameters, viruses, and bacteria in activated sludge (AS) systems.
Predictor	Response	AIC of generalized liner mixed modela	AIC of generalized additive mixed modelsa
COD concentration+COD loading+COD removal efficiency+Sample type+ (1 | Plant)	Bacterial Shannon index	405.1	410.83
COD concentration+COD loading+COD removal efficiency+Sample type+ (1 | Plant)	Viral Shannon index	309.56	316.31
COD concentration+COD loading+COD removal efficiency+Sample type+ (1 | Plant)	Viral PCoA1	-70.69	-64.77
COD concentration+COD loading+COD removal efficiency+Sample type+ (1 | Plant)	Viral PCoA2	-57.33	-50.51
Viral PCoA1+COD concentration+COD loading+COD removal efficiency+Sample type+ (1 | Plant)	Bacterial PCoA1	-54.5	-45.75
Viral PCoA2+COD concentration+COD loading+COD removal efficiency+Sample type+ (1 | Plant)	Bacterial PCoA2	-74.54	-13.25
Viral PCoA1+Viral PCoA2+COD+COD loading+COD removal efficiency+Sample type+ (1 | Plant)b	Bacterial PCoA1	-71.88	-71.88
aAll models were fitted using maximum likelihood estimation for AIC-based comparisons.
bBased on the directed-separation tests, which indicated that Bacterial PCoA1 is not fully explained by Viral PCoA1 alone, a new submodel was added.
