# Supplementary material for: Host-linked virome assembly and turnover predict bacterial community structure in wastewater treatment systems
Source: ISME J. 2026 May 12;20(1):wrag120. doi: 10.1093/ismejo/wrag120 (PMC13273578; doi:10.1093/ismejo/wrag120)
Supplement: Supplementary_material_wrag120 [file Supplementary_material_wrag120.zip › Table S1. System_env.xlsx]

## Sheet: Sheet1
Table S1. Environmental parameters of activated sludge (AS) and anaerobic treatment (AT) systems across four full-scale wastewater treatment plantsa.
System	Plant	Wastewater type	Influent flow rate (m3/d)	COD concentration (mg/L)	COD loading (mg/m3/d)c	COD removal efficiency (%)	COD removal rate (mg/m3/d)d	Ammonium (mg N/L)	Nitrite (mg N/L)	Nitrate (mg N/L)	Total nitrogen (mg N/L)	Total nitrogen loading (mg N/m3/d)e	Free ammonia (mg/L)	C:Nf	pH	Temperature (oC)	Kinetic coefficient(d-1)g
AS	IG	Textile wastewater	206.6 ± 110.4	221.4 ± 39.6	621.0 ± 163.8	50.2 ± 6.2	315.7 ± 109.8	9.2 ± 24.4	49.3 ± 19.9	8.5 ± 23.9	63.5 ± 12.6	95.3 ± 19.9	0.2 ± 0.5	8.0 ± 2.3	7.4 ± 0.2	32.3 ± 0.2	0.39 ± 0.04
	TG	Textile wastewater with municipal wastewater	214.1 ± 114.5	73.7 ± 16.7	109.5 ± 32.6	65.5 ± 10.7	73.5 ± 26.0	22.7 ± 14.7	3.7 ± 4.8	17 ± 4.6	68.2 ± 15.9	37.1 ± 7.4	0.02 ± 0.02	2.3 ± 1.1	5.9 ± 0.3	31.0 ± 1.0	0.97 ± 0.06
	TV	Textile wastewater	205.4 ± 112.1	467 ± 55.7	367.1 ± 78.1	40.5 ± 7.7	151.7 ± 55.0	18.5 ± 12.6	1.6 ± 2.6	44.7 ± 24.6	99 ± 28.2	41.9 ± 11.0	0.1 ± 0.1	20 ± 10.3	6.8 ± 0.2	29.1 ± 3.4	0.33 ± 0.02
	VNG	Textile wastewater	211.3 ± 114.4	274.1 ± 110.2	260.8 ± 119.1	20.2 ± 10.6	54.3 ± 41.6	5.2 ± 5.9	6.9 ± 17.0	21.2 ± 7.8	55.6 ± 21.5	48.4 ± 18.9	0.2 ± 0.3	12.2 ± 3.8	7.2 ± 0.3	35.3 ± 5.3	0.19 ± 0.02
AT	IG	Textile wastewater	206.6 ± 110.4	451 ± 74.5	750.2 ± 149.3	25.9 ± 10.7	188.2 ± 77.2	62.5 ± 15.2	1.0 ± 2.5	5.5 ± 4.6	69.5 ± 13.2	87.8 ± 20.9	2 ± 1.7	6.7 ± 1.5	7.3 ± 0.2	32.5 ± 1.2	N.D.
	TG	Textile wastewater with municipal wastewater	214.1 ± 114.5	225 ± 62.1	270.4 ± 79.7	39.9 ± 10.8	109.7 ± 49.3	104.5 ± 32.0	2.7 ± 3.0	4.5 ± 4.3	75.8 ± 15.5	66.3 ± 16.5	22.5 ± 12.0	3.0 ± 1.1	8.4 ± 0.2	30.7 ± 1.0	N.D.
	TV	Textile wastewater	205.4 ± 112.1	790.1 ± 128.9	714 ± 146.8	15.9 ± 4.9	115 ± 47.4	47.6 ± 20.1	4.3 ± 3.2	24.1 ± 21.8	90.0 ± 24.3	77.8 ± 23.6	0.7 ± 0.5	9.4 ± 2.9	7.2 ± 0.2	29.1 ± 3.2	N.D.
	VNGb	Textile wastewater	211.3 ± 114.4	375.1 ± 156.8	722 ± 307.6	20.3 ± 17.0	143 ± 123.3	35.5 ± 35	4.0 ± 3.0	7.3 ± 7.5	71.5 ± 35.2	145.3 ± 61.2	2.0 ± 3.4	5.7 ± 2.1	7.4 ± 0.2	35.5 ± 4.6	N.D.
aData shown are from a previously published study [1].
bBased on the average value of the three anaerobic tanks.
cVolumetric COD loading (COD loading per tank volume).
dVolumetric COD removal rate (COD removal rate per tank volume).
eVolumetric total nitrogen loading (total nitrogen loading per tank volume).
fCOD concentration/Total nitrogen concentration.
gCOD removal kinetic coefficients based on a first-order model.
N.D.: Not determined.
[1] Yu J, Tang SN, Lee PKH. Universal dynamics of microbial communities in full-scale textile wastewater treatment plants and system prediction by machine learning. Environ. Sci. Technol. 2023;57:3345-56.
