# Supplementary material for: Host-linked virome assembly and turnover predict bacterial community structure in wastewater treatment systems
Source: ISME J. 2026 May 12;20(1):wrag120. doi: 10.1093/ismejo/wrag120 (PMC13273578; doi:10.1093/ismejo/wrag120)
Supplement: Supplementary_material_wrag120 [file Supplementary_material_wrag120.zip › Table S4. AS_microdiversity.xlsx]

## Sheet: Sheet 1
Table S4. Microdiversity of viruses in activated sludge (AS) systems.
vOTU	Nucleotide diversity	Single nucleotide variant (per kbp)	pN/pS	Sample ID
sample_10_c_000000046227	0.000464396	0.413515	17	10
sample_13_c_000000015799	0.000363049	0.199632	8	10
sample_12_c_000000030518	0.00140188	1.40032	2.5	10
sample_20_c_000000005138	0.00027452	0.249074	1.66667	10
sample_34_c_000000065878	0.00138633	1.74395	1.6	10
sample_59_c_000000013609	0.00250799	2.80509	1.48485	10
sample_71_c_000000005580	0.00190713	2.32169	1.15	10
sample_2_c_000000018185	0.00136146	0.521853	1.125	10
sample_69_c_000000004787	0.00173253	3.24101	1.02439	10
sample_20_c_000000076960	0.0028195	5.16051	0.940299	10
sample_55_c_000000036438	0.00178481	1.7972	0.807692	10
sample_71_c_000000011648	0.000559392	0.545911	0.8	10
sample_49_c_000000035723	0.00159332	2.15256	0.689655	10
sample_26_c_000000021192	0.00148629	1.85578	0.6	10
sample_94_c_000000039173	0.00161379	1.12198	0.571429	10
sample_8_c_000000012340	0.00347047	8.6033	0.545977	10
sample_202_c_000000055279	0.0018693	1.7528	0.5	10
sample_10_c_000000030763	0.00135662	2.06186	0.44	10
sample_91_c_000000001975	0.00378863	5.6894	0.424242	10
sample_91_c_000000006863	0.000686195	1.62113	0.37037	10
sample_91_c_000000051070	0.00130791	3.2031	0.333333	10
sample_202_c_000000042518	0.00135587	2.27656	0.304762	10
sample_282_c_000000034480	0.00352378	5.59303	0.3	10
sample_95_c_000000041059	0.0025247	7.9426	0.274247	10
sample_13_c_000000022399	0.000794318	0.345781	N/A	10
sample_231_c_000000016737	0.0016113	1.33456	1.53571	101
sample_113_c_000000038382	0.00133977	1.08647	0.666667	101
sample_171_c_000000010568	0.00129011	1.26604	0.583333	101
sample_101_c_000000007703	0.000792096	0.456594	0.576923	101
sample_143_c_000000030158	0.00153955	1.14835	0.565217	101
sample_145_c_000000071629	0.00164547	1.85334	0.5	101
sample_101_c_000000039406	0.0126374	10.878	0.5	101
sample_125_c_000000065826	0.000829569	0.855082	0.425	101
sample_105_c_000000051130	0.00161484	1.23821	0.421053	101
sample_169_c_000000012116	0.000487874	0	N/A	101
sample_171_c_000000034733	0.00102578	1.09177	16	103
sample_127_c_000000064073	0.000808812	0.680672	4.66667	103
sample_103_c_000000061898	0.00064071	0.542481	1.625	103
sample_111_c_000000010722	0.00317264	3.34448	0.861111	103
sample_113_c_000000000158	0.00422445	4.37306	0.73494	103
sample_103_c_000000021160	0.00169018	3.01305	0.681159	103
sample_161_c_000000027240	0.000876614	0.249105	0.666667	103
sample_163_c_000000061409	0.00713032	12.0685	0.645914	103
sample_120_c_000000035941	0.00345296	3.66556	0.54321	103
sample_143_c_000000030158	0.00225176	5.69392	0.542636	103
sample_103_c_000000013039	0.00278887	5.2803	0.520913	103
sample_127_c_000000059419	0.010769	18.0816	0.48135	103
sample_167_c_000000051458	0.00072639	1.67296	0.425926	103
sample_103_c_000000024756	0.00123829	1.81938	0.391304	103
sample_103_c_000000010655	0.000544387	0.772689	0.391304	103
sample_165_c_000000026270	0.00809981	8.88555	0.383562	103
sample_67_c_000000028235	0.0103254	9.69089	0.371053	103
sample_103_c_000000003396	0.00314507	4.96507	0.352381	103
sample_103_c_000000040709	0.000348749	0.0800948	0.333333	103
sample_103_c_000000001407	0.00210851	3.7156	0.298876	103
sample_157_c_000000062404	0.00380079	8.58192	0.291228	103
sample_125_c_000000010856	0.00943181	15.7862	0.290323	103
sample_105_c_000000044894	0.00177859	5.42843	0.282828	103
sample_103_c_000000002016	0.0032907	7.49487	0.27027	103
sample_163_c_000000030856	0.00130777	2.29548	0.264706	103
sample_167_c_000000039060	0.00305283	9.42206	0.236842	103
sample_91_c_000000051070	0.0328162	9.74465	N/A	103
sample_165_c_000000030801	0.00139604	0.345984	2.28571	105
sample_105_c_000000018935	0.00259895	5.44436	2.21277	105
sample_105_c_000000050545	0.00142508	0.50175	1.81818	105
sample_231_c_000000016737	0.00254041	3.28011	1.54545	105
sample_167_c_000000051458	0.000583766	0.567885	1.30769	105
sample_113_c_000000000158	0.0067696	4.05502	1	105
sample_103_c_000000040709	0.000444018	0.480569	0.714286	105
sample_145_c_000000071629	0.00351521	3.38437	0.651515	105
sample_105_c_000000059511	0.00824203	15.7542	0.455399	105
sample_105_c_000000044894	0.00273432	6.22008	0.453704	105
sample_167_c_000000039060	0.00306787	7.00615	0.435294	105
sample_105_c_000000007599	0.000701791	0.579626	0.333333	105
sample_103_c_000000002016	0.00189244	1.72959	0.157895	105
sample_105_c_000000051130	0.00335573	1.53708	0.129032	105
sample_231_c_000000016737	0.00227638	3.32835	1.48611	107
sample_143_c_000000042129	0.000781155	0.663191	1.44444	107
sample_113_c_000000038382	0.00165911	4.03945	0.773333	107
sample_111_c_000000010722	0.00258257	3.03337	0.74359	107
sample_113_c_000000000158	0.0035727	5.14166	0.72381	107
sample_213_c_000000056699	0.00359797	5.74693	0.710059	107
sample_120_c_000000035941	0.00274941	3.10336	0.693333	107
sample_145_c_000000071629	0.00201131	4.08273	0.554348	107
sample_132_c_000000001543	0.00736119	9.68376	0.54902	107
sample_105_c_000000007599	0.000900047	1.11785	0.514286	107
sample_109_c_000000043448	0.000500307	0.196947	0.5	107
sample_125_c_000000065826	0.00100174	2.08194	0.484536	107
sample_101_c_000000007703	0.00101574	2.0646	0.463415	107
sample_107_c_000000034067	0.00131108	2.39227	0.45098	107
sample_107_c_000000039821	0.00039459	0.234286	0.4	107
sample_134_c_000000039351	0.00391058	4.70979	0.369748	107
sample_105_c_000000051130	0.00217744	5.29439	0.305263	107
sample_145_c_000000005934	0.00162459	1.27022	0.267857	107
sample_113_c_000000033795	0.00358413	3.85793	0.232558	107
sample_169_c_000000012116	0.000390088	0.241488	N/A	107
sample_107_c_000000049994	0.000267662	0.0557507	N/A	107
sample_105_c_000000018935	0.00189914	1.95116	4.77778	109
sample_107_c_000000049994	0.000861682	1.05926	1.84615	109
sample_109_c_000000043597	0.000824862	0.957184	1.68421	109
sample_231_c_000000016737	0.00229593	2.97461	1.64815	109
sample_213_c_000000056699	0.0038838	4.52045	1.03478	109
sample_113_c_000000038382	0.00134748	2.00579	0.944444	109
sample_111_c_000000010722	0.00340845	6.3584	0.835366	109
sample_113_c_000000000158	0.00445984	8.18955	0.738372	109
sample_120_c_000000035941	0.00344576	5.05982	0.722222	109
sample_105_c_000000007599	0.000644389	0.558925	0.6875	109
sample_145_c_000000059852	0.00484362	8.46325	0.628571	109
sample_125_c_000000065826	0.00103715	1.67299	0.56338	109
sample_139_c_000000012137	0.0012014	1.23586	0.538462	109
sample_145_c_000000071629	0.00211987	4.56621	0.485981	109
sample_134_c_000000039351	0.0037333	4.21975	0.478723	109
sample_145_c_000000005934	0.00191717	0.94946	0.446809	109
sample_101_c_000000007703	0.000903959	1.34	0.445783	109
sample_30_c_000000012519	0.00278518	3.09626	0.361702	109
sample_103_c_000000002016	0.00128941	1.03775	0.34375	109
sample_105_c_000000051130	0.00224561	3.80001	0.307692	109
sample_113_c_000000033795	0.00330556	3.39865	0.24	109
sample_107_c_000000039821	0.000630415	0.100408	0	109
sample_109_c_000000043448	0.000429915	0.0328246	N/A	109
sample_111_c_000000044979	0.000579217	0.641269	3	111
sample_161_c_000000027240	0.00110433	0.934143	1.63636	111
sample_103_c_000000061898	0.000737937	0.955801	1.5	111
sample_231_c_000000016737	0.00230423	3.92327	1.12121	111
sample_105_c_000000007599	0.000512253	0.558925	1	111
sample_111_c_000000010722	0.00280976	2.10002	0.945946	111
sample_113_c_000000000158	0.00317595	1.90825	0.68	111
sample_125_c_000000065826	0.000933049	1.22686	0.56	111
sample_101_c_000000007703	0.000993162	2.08445	0.484127	111
sample_145_c_000000071629	0.0015534	2.30997	0.438596	111
sample_105_c_000000051130	0.00169126	1.87866	0.333333	111
sample_30_c_000000012519	0.00429386	5.5274	0.224719	111
sample_103_c_000000002016	0.00280398	5.30406	0.185629	111
sample_167_c_000000018661	0.00058826	0.254623	N/A	111
sample_134_c_000000055103	0.000475389	0.202567	2.5	113
sample_134_c_000000039351	0.00139408	0.653381	1.44444	113
sample_231_c_000000016737	0.00263905	3.34443	1.29114	113
sample_111_c_000000010722	0.00288019	2.02224	0.72093	113
sample_145_c_000000071629	0.00193698	1.71904	0.645161	113
sample_113_c_000000000158	0.00330235	2.72985	0.607843	113
sample_113_c_000000038382	0.00138031	2.36795	0.576923	113
sample_145_c_000000059852	0.00554766	14.4595	0.557769	113
sample_120_c_000000035941	0.00362251	2.42871	0.515152	113
sample_125_c_000000065826	0.000989072	2.41654	0.45614	113
sample_101_c_000000007703	0.00105582	2.72964	0.375723	113
sample_105_c_000000051130	0.00224534	1.40899	0.26087	113
sample_161_c_000000028314	0.00411809	4.72647	0.201923	113
sample_137_c_000000010645	0.00036495	0.18508	4.6	115
sample_231_c_000000016737	0.00152171	1.38279	2.3	115
sample_143_c_000000042129	0.000589417	0.594585	1.77778	115
sample_123_c_000000007198	0.000678665	0.433851	1	115
sample_113_c_000000000158	0.00305485	3.55146	0.774648	115
sample_213_c_000000056699	0.00414456	7.23622	0.767442	115
sample_113_c_000000038382	0.00172058	3.28727	0.701493	115
sample_120_c_000000035941	0.00288957	3.0134	0.643836	115
sample_145_c_000000059852	0.00478959	10.9645	0.560209	115
sample_111_c_000000010722	0.00324933	3.77226	0.554545	115
sample_145_c_000000071629	0.00173001	3.16949	0.513158	115
sample_132_c_000000001543	0.00628955	8.97766	0.449438	115
sample_134_c_000000055103	0.00032099	0.141797	0.444444	115
sample_125_c_000000065826	0.00109624	2.86267	0.346939	115
sample_101_c_000000007703	0.0010627	3.21601	0.309091	115
sample_105_c_000000051130	0.0019878	2.6045	0.270833	115
sample_115_c_000000014251	0.00491217	10.737	0.219949	115
sample_118_c_000000039125	0.000368465	0.317003	4.5	118
sample_120_c_000000050345	0.000247403	0.120494	4	118
sample_118_c_000000013053	0.000293892	0.216737	2.5	118
sample_134_c_000000055103	0.000285314	0.0911549	2	118
sample_231_c_000000016737	0.00153411	2.23498	1.64444	118
sample_143_c_000000042129	0.000793838	1.05196	1.2	118
sample_118_c_000000045160	0.0146455	24.3327	0.72549	118
sample_113_c_000000038382	0.00160114	1.17005	0.44	118
sample_145_c_000000071629	0.00192208	2.44427	0.435484	118
sample_125_c_000000065826	0.00102361	1.61102	0.423077	118
sample_101_c_000000007703	0.00113607	2.22341	0.394366	118
sample_118_c_000000031930	0.000922343	1.29296	0.392857	118
sample_185_c_000000017139	0.0101548	8.89934	0.227612	118
sample_105_c_000000051130	0.00203119	1.06742	0.222222	118
sample_32_c_000000014776	0.000333698	0.341071	5	12
sample_69_c_000000004787	0.00129003	1.73509	1.31579	12
sample_20_c_000000076960	0.00280527	3.14943	1.25714	12
sample_12_c_000000055982	0.000652591	1.02847	1.21429	12
sample_88_c_000000005007	0.00023748	0.193162	1	12
sample_57_c_000000014739	0.000590318	1.22917	0.794118	12
sample_71_c_000000011648	0.000779694	1.09182	0.695652	12
sample_91_c_000000001975	0.00448546	5.57169	0.55814	12
sample_8_c_000000012340	0.00233139	2.97052	0.525424	12
sample_12_c_000000042603	0.000696756	0.861345	0.444444	12
sample_4_c_000000066644	0.00150792	0.941718	0.421053	12
sample_61_c_000000028815	0.000720476	0.611579	0.375	12
sample_202_c_000000042518	0.0011089	0.893333	0.37037	12
sample_61_c_000000028828	0.00281757	2.60211	0.369565	12
sample_91_c_000000051070	0.00167185	4.33096	0.3125	12
sample_91_c_000000006863	0.000778438	1.34435	0.307692	12
sample_22_c_000000042195	0.00144503	1.68292	0.301887	12
sample_95_c_000000041059	0.00332671	7.06009	0.266667	12
sample_6_c_000000064313	0.00474239	6.46698	0.15625	12
sample_28_c_000000016891	0.000227896	0.139938	N/A	12
sample_103_c_000000061898	0.00084901	0.542481	6	120
sample_120_c_000000050345	0.000264327	0.265086	4	120
sample_167_c_000000018661	0.000452358	0.159139	2	120
sample_161_c_000000037118	0.000699386	1.2374	1.5	120
sample_231_c_000000016737	0.00204602	3.19972	1.46269	120
sample_161_c_000000027240	0.000462349	0.591624	1.28571	120
sample_113_c_000000038382	0.00141782	1.44863	0.851852	120
sample_120_c_000000053240	0.00118614	1.73812	0.648649	120
sample_145_c_000000059852	0.00431892	7.94929	0.507353	120
sample_118_c_000000031930	0.00107425	2.40551	0.48	120
sample_145_c_000000015610	0.00554107	5.77923	0.469136	120
sample_125_c_000000065826	0.000961937	1.61102	0.417722	120
sample_120_c_000000053614	0.00228344	6.75384	0.374065	120
sample_118_c_000000013053	0.000787959	0.577965	0.363636	120
sample_120_c_000000026726	0.00123041	2.21883	0.350877	120
sample_101_c_000000007703	0.00104641	1.96534	0.335938	120
sample_157_c_000000004751	0.00571666	6.28495	0.319588	120
sample_145_c_000000071629	0.00114188	0.752082	0.3	120
sample_103_c_000000002016	0.00327924	3.22856	0.210526	120
sample_143_c_000000042129	0.000678068	0.548847	3.75	123
sample_123_c_000000039938	0.000490638	0.834608	2.375	123
sample_123_c_000000007480	0.0003262	0.477966	2.2	123
sample_134_c_000000055103	0.000332	0.0708983	2	123
sample_137_c_000000010645	0.000335942	0.375944	1.72727	123
sample_123_c_000000007198	0.000342062	0.229686	1.25	123
sample_231_c_000000016737	0.0016425	1.68829	1.06977	123
sample_171_c_000000010341	0.00112824	0.989152	1	123
sample_171_c_000000011878	0.00148302	1.87982	0.826087	123
sample_213_c_000000056699	0.00338686	4.08242	0.813559	123
sample_132_c_000000049988	0.00325993	6.68746	0.709091	123
sample_123_c_000000009134	0.00167303	4.35503	0.693182	123
sample_137_c_000000009892	0.00340347	8.71697	0.638298	123
sample_123_c_000000017420	0.000893421	1.41011	0.586207	123
sample_227_c_000000042574	0.00480435	5.34639	0.572581	123
sample_125_c_000000043020	0.0012416	1.50833	0.547619	123
sample_132_c_000000001543	0.00762662	22.4946	0.515284	123
sample_180_c_000000017995	0.00485117	2.99722	0.513514	123
sample_113_c_000000033795	0.000978787	2.93938	0.430769	123
sample_165_c_000000043452	0.000900185	0.909546	0.428571	123
sample_134_c_000000039351	0.00104855	3.18523	0.395062	123
sample_123_c_000000019911	0.000706028	1.05115	0.387597	123
sample_125_c_000000065826	0.00125457	3.16009	0.386076	123
sample_145_c_000000071629	0.00254329	6.36583	0.382166	123
sample_101_c_000000007703	0.00132975	3.95053	0.364341	123
sample_105_c_000000051130	0.0028196	7.00226	0.285714	123
sample_123_c_000000029433	0.00712057	13.7237	0.269841	123
sample_139_c_000000014866	0.0155355	13.9055	0.208861	123
sample_123_c_000000047332	0.00018244	0.0275224	0	123
sample_118_c_000000031930	0.001066	0.841928	1.85714	125
sample_125_c_000000054119	0.000296145	0.347552	1.33333	125
sample_132_c_000000049988	0.00526796	6.82606	0.968085	125
sample_125_c_000000018779	0.000581528	0.437167	0.833333	125
sample_123_c_000000009134	0.00152286	5.02298	0.8	125
sample_125_c_000000029853	0.00190768	4.32652	0.768293	125
sample_125_c_000000043020	0.00143126	2.97095	0.760563	125
sample_145_c_000000059852	0.00488931	12.8833	0.650943	125
sample_125_c_000000010856	0.00126988	1.4739	0.590909	125
sample_125_c_000000065826	0.000804683	0.681587	0.516129	125
sample_125_c_000000067206	0.000631901	1.00424	0.481481	125
sample_101_c_000000007703	0.000988833	0.982669	0.377049	125
sample_132_c_000000001543	0.00717125	10.4403	0.375	125
sample_145_c_000000071629	0.00319426	4.29761	0.362069	125
sample_134_c_000000039351	0.00228242	4.16531	0.339806	125
sample_103_c_000000002016	0.00203692	1.79877	0.235294	125
sample_113_c_000000033795	0.00204733	3.06185	0.227848	125
sample_123_c_000000017420	0.00204867	2.50367	0.215385	125
sample_105_c_000000051130	0.00395629	4.65394	0.211111	125
sample_125_c_000000037589	0.000182173	0.0197313	N/A	125
sample_127_c_000000064073	0.000580956	0.618793	3	127
sample_171_c_000000034733	0.00082021	0.885217	1.75	127
sample_127_c_000000039420	0.000675809	1.14995	1.07143	127
sample_127_c_000000040190	0.000515208	0.4643	0.916667	127
sample_113_c_000000000158	0.00462549	12.5891	0.747082	127
sample_127_c_000000038385	0.00257496	6.72282	0.687943	127
sample_103_c_000000023354	0.000756474	0.746333	0.666667	127
sample_127_c_000000056264	0.000920602	1.3289	0.65	127
sample_145_c_000000071629	0.00172748	2.52485	0.648148	127
sample_111_c_000000010722	0.0036997	9.60566	0.637037	127
sample_120_c_000000035941	0.00397386	10.2096	0.614815	127
sample_145_c_000000059852	0.0044203	6.81857	0.6	127
sample_167_c_000000038257	0.00476709	4.6311	0.508475	127
sample_127_c_000000059419	0.00227753	6.66575	0.470588	127
sample_145_c_000000005934	0.00149192	2.04006	0.45098	127
sample_36_c_000000021363	0.01311	13.5948	0.25	127
sample_103_c_000000010655	0.0144876	20.5348	0.240602	127
sample_103_c_000000002016	0.00168948	1.79877	0.237288	127
sample_105_c_000000051130	0.00187992	2.00675	0.205128	127
sample_161_c_000000028314	0.00349637	6.60365	0.196319	127
sample_105_c_000000007599	0.000956204	0.848738	0.413793	129
sample_103_c_000000002016	0.00255589	3.64366	0.283186	129
sample_13_c_000000015799	0.000345252	0.199632	2	13
sample_71_c_000000011648	0.000633876	0.98264	1.25	13
sample_20_c_000000005138	0.000455994	0.373611	1.22222	13
sample_91_c_000000006863	0.00051567	0.593096	0.75	13
sample_20_c_000000076960	0.00244397	3.3771	0.733333	13
sample_202_c_000000042518	0.000896575	1.35441	0.636364	13
sample_69_c_000000004787	0.00152363	2.02973	0.580645	13
sample_8_c_000000012340	0.00268216	3.67111	0.565789	13
sample_49_c_000000035723	0.00163124	2.03515	0.485714	13
sample_71_c_000000005580	0.00153069	2.48367	0.4375	13
sample_91_c_000000001975	0.00435786	4.70847	0.360465	13
sample_26_c_000000021192	0.00152846	1.9694	0.307692	13
sample_95_c_000000041059	0.00249066	7.90423	0.263699	13
sample_282_c_000000034480	0.00326876	5.12694	0.241667	13
sample_91_c_000000051070	0.00123904	2.66173	N/A	13
sample_132_c_000000009558	0.000262186	0.188263	2.5	132
sample_137_c_000000010645	0.000520629	0.306539	2.16667	132
sample_132_c_000000049988	0.00350797	4.46985	1.18966	132
sample_176_c_000000003422	0.0114543	13.0062	0.833333	132
sample_113_c_000000038382	0.00171378	3.73301	0.666667	132
sample_224_c_000000003612	0.000546832	0.306456	0.6	132
sample_132_c_000000001543	0.00654063	13.4665	0.593496	132
sample_101_c_000000007703	0.00131842	2.49141	0.524138	132
sample_125_c_000000065826	0.000995646	1.49949	0.319444	132
sample_171_c_000000010341	0.00114009	0.527548	4	134
sample_137_c_000000010645	0.000684654	0.555241	3.13636	134
sample_134_c_000000007390	0.000384638	0.558168	3	134
sample_134_c_000000055103	0.000606537	0.658341	2.92857	134
sample_134_c_000000043731	0.00117548	1.77172	1.14286	134
sample_145_c_000000059852	0.00349072	2.43276	0.814815	134
sample_149_c_000000045822	0.0183011	35.6936	0.775281	134
sample_134_c_000000039351	0.00169535	1.47011	0.761905	134
sample_149_c_000000037753	0.0213289	46.683	0.715909	134
sample_132_c_000000049988	0.00594526	6.89536	0.694444	134
sample_137_c_000000011718	0.0198657	30.7322	0.68254	134
sample_132_c_000000001543	0.00815839	24.512	0.675439	134
sample_134_c_000000011839	0.00153104	2.63278	0.583333	134
sample_227_c_000000042574	0.00357444	2.10843	0.575	134
sample_101_c_000000007703	0.00124196	2.28297	0.5	134
sample_145_c_000000071629	0.00353866	4.88853	0.417391	134
sample_134_c_000000050680	0.00170628	2.78298	0.411765	134
sample_159_c_000000031410	0.0158208	20.4583	0.397059	134
sample_125_c_000000065826	0.00135092	2.35457	0.394958	134
sample_134_c_000000006764	0.00161633	2.82366	0.356164	134
sample_113_c_000000033795	0.00140332	0.39804	0.3	134
sample_105_c_000000051130	0.00343901	3.58652	0.246154	134
sample_143_c_000000042129	0.000907597	0.663191	4.4	137
sample_137_c_000000010645	0.000666604	0.763456	2.17949	137
sample_231_c_000000016737	0.00186878	1.9134	1.92857	137
sample_157_c_000000054743	0.00130133	1.22382	1.66667	137
sample_224_c_000000003612	0.00105556	0.715064	1	137
sample_165_c_000000010944	0.00153579	1.06042	1	137
sample_132_c_000000049988	0.005007	10.4643	0.869281	137
sample_165_c_000000043452	0.00270023	3.13793	0.828571	137
sample_113_c_000000033795	0.00150038	1.19412	0.681818	137
sample_134_c_000000043731	0.00206641	3.98029	0.677778	137
sample_137_c_000000009892	0.00161072	3.51403	0.638889	137
sample_134_c_000000039351	0.00162954	1.47011	0.62069	137
sample_171_c_000000010341	0.000723312	0.725378	0.615385	137
sample_132_c_000000001543	0.00676855	14.1726	0.565517	137
sample_113_c_000000038382	0.00141926	2.06151	0.547619	137
sample_227_c_000000042574	0.00349546	2.43474	0.527273	137
sample_101_c_000000029692	0.00160359	1.15179	0.5	137
sample_171_c_000000048191	0.00137999	1.40021	0.48	137
sample_145_c_000000071629	0.00278829	6.09723	0.411765	137
sample_105_c_000000059511	0.00718059	8.3202	0.339806	137
sample_137_c_000000003222	0.00408653	9.44956	0.314079	137
sample_105_c_000000051130	0.00305616	7.47193	0.305344	137
sample_123_c_000000017420	0.00382427	5.61167	0.287879	137
sample_139_c_000000004300	0.000270919	0.170174	2	139
sample_231_c_000000016737	0.00211345	2.62087	1.84091	139
sample_139_c_000000012946	0.00087691	1.55926	1	139
sample_139_c_000000012137	0.00131126	2.75154	0.741379	139
sample_139_c_000000036757	0.000654133	0.781233	0.714286	139
sample_111_c_000000010722	0.00476771	7.00008	0.675127	139
sample_113_c_000000000158	0.00453454	6.81138	0.622517	139
sample_145_c_000000059852	0.0048948	8.42899	0.614286	139
sample_210_c_000000010057	0.00592063	6.19613	0.569149	139
sample_145_c_000000071629	0.0020017	2.09508	0.565217	139
sample_120_c_000000035941	0.00445656	6.11676	0.560241	139
sample_157_c_000000008732	0.00204702	1.75075	0.470588	139
sample_105_c_000000051130	0.00204026	1.02472	0.3125	139
sample_139_c_000000014866	0.00452095	10.4098	0.261728	139
sample_103_c_000000002016	0.0025417	2.35224	0.25	139
sample_137_c_000000003222	0.00392262	4.09563	0.230159	139
sample_143_c_000000036449	0.0005008	0.573066	4.5	143
sample_143_c_000000042129	0.000951267	1.07483	2.41667	143
sample_231_c_000000016737	0.00168911	1.76869	1.61765	143
sample_145_c_000000071629	0.00150348	0.752082	1.25	143
sample_118_c_000000045160	0.0159923	15.3942	1.09375	143
sample_137_c_000000011718	0.0205057	31.8012	1.05455	143
sample_113_c_000000038382	0.00186328	1.78293	0.870968	143
sample_149_c_000000045822	0.0180426	27.0114	0.738462	143
sample_143_c_000000030158	0.0027355	5.5743	0.632479	143
sample_149_c_000000037753	0.0199818	31.0197	0.587302	143
sample_132_c_000000001543	0.00565532	6.35497	0.587302	143
sample_28_c_000000029124	0.0020354	1.55042	0.447368	143
sample_171_c_000000010341	0.00101051	0.824294	0.4	143
sample_134_c_000000043731	0.00201367	1.72318	0.307692	143
sample_159_c_000000031410	0.0156008	14.9345	0.297872	143
sample_231_c_000000016737	0.00165235	1.36671	2.64286	145
sample_145_c_000000044366	0.000269947	0.365965	2.25	145
sample_157_c_000000070415	0.00234039	1.60921	2	145
sample_143_c_000000042129	0.000664916	0.84614	1.83333	145
sample_145_c_000000031253	0.000500729	0.245327	1	145
sample_145_c_000000065735	0.000555404	0.947867	0.821429	145
sample_132_c_000000049988	0.00622915	8.97436	0.748252	145
sample_111_c_000000010722	0.00437174	13.4557	0.687831	145
sample_113_c_000000000158	0.00509829	15.1865	0.673846	145
sample_127_c_000000038385	0.0089481	12.9047	0.634058	145
sample_120_c_000000053240	0.00385385	6.86972	0.623188	145
sample_120_c_000000035941	0.00444144	13.223	0.609687	145
sample_145_c_000000001464	0.00185004	1.65038	0.578947	145
sample_145_c_000000059852	0.00460447	7.77797	0.566176	145
sample_157_c_000000004751	0.00903795	11.2262	0.537931	145
sample_103_c_000000013039	0.00319777	8.9211	0.533937	145
sample_145_c_000000012701	0.00264146	3.04626	0.52381	145
sample_167_c_000000038257	0.00761336	22.0204	0.518519	145
sample_145_c_000000071629	0.00174998	1.66532	0.517241	145
sample_173_c_000000027923	0.00161227	4.27403	0.513514	145
sample_145_c_000000005934	0.000762122	1.19324	0.508197	145
sample_127_c_000000059419	0.0103423	22.2061	0.502849	145
sample_167_c_000000051458	0.000380116	0.230224	0.5	145
sample_153_c_000000010575	0.00103219	2.94703	0.473118	145
sample_143_c_000000030158	0.00200856	1.48329	0.464286	145
sample_145_c_000000045809	0.00177102	5.68653	0.436508	145
sample_132_c_000000001543	0.00707852	8.27155	0.418605	145
sample_153_c_000000070202	0.00284248	8.79327	0.412791	145
sample_151_c_000000034422	0.0019204	2.74445	0.340909	145
sample_145_c_000000015610	0.00584052	8.76581	0.328859	145
sample_36_c_000000021363	0.0149784	18.319	0.28836	145
sample_157_c_000000062404	0.00620043	13.1941	0.284722	145
sample_157_c_000000027122	0.00191418	1.84555	0.267857	145
sample_105_c_000000051130	0.00177016	1.49439	0.25	145
sample_137_c_000000003222	0.00377588	3.79956	0.243243	145
sample_103_c_000000002016	0.00446484	6.61855	0.236842	145
sample_163_c_000000030856	0.00336741	6.95971	0.235577	145
sample_125_c_000000010856	0.00194461	1.70662	0.233333	145
sample_103_c_000000062357	0.00181842	1.83029	0.233333	145
sample_139_c_000000014866	0.0151702	20.7231	0.228327	145
sample_153_c_000000052240	0.0012405	3.72689	0.223214	145
sample_103_c_000000021160	0.00120374	0.791563	0.208333	145
sample_145_c_000000050102	0.0012011	1.68292	0.173913	145
sample_167_c_000000002803	0.000563598	0.233911	0.166667	145
sample_91_c_000000051070	0.0247998	11.5041	0.119048	145
sample_171_c_000000078409	0.000514439	0.429067	N/A	145
sample_149_c_000000048184	0.000639611	0.756204	2.44444	149
sample_105_c_000000018935	0.00181806	2.76939	1.81481	149
sample_143_c_000000042129	0.000795456	0.640322	1.33333	149
sample_231_c_000000016737	0.00144303	1.17377	1.25926	149
sample_137_c_000000009892	0.000836202	0.381367	1.25	149
sample_137_c_000000011718	0.0192723	20.5772	1.08824	149
sample_118_c_000000045160	0.0166327	45.6859	0.94382	149
sample_149_c_000000037753	0.0193528	27.027	0.913043	149
sample_149_c_000000045822	0.0187109	23.5385	0.608696	149
sample_143_c_000000030158	0.00185078	2.27278	0.583333	149
sample_134_c_000000043731	0.00177598	2.47555	0.424242	149
sample_171_c_000000010341	0.00110649	1.15401	0.307692	149
sample_91_c_000000051070	0.00139978	2.48128	4.5	15
sample_202_c_000000036763	0.000587832	0.472032	4.14286	15
sample_55_c_000000045657	0.000708501	0.409912	4	15
sample_15_c_000000035910	0.00126456	2.3628	3.91667	15
sample_17_c_000000062593	0.00158984	1.84596	3.8	15
sample_43_c_000000054220	0.000575614	0.45961	2.875	15
sample_15_c_000000002463	0.000307386	0.505852	2.61111	15
sample_192_c_000000054499	0.00136148	0.8441	2.4	15
sample_15_c_000000036279	0.00327054	8.57036	2.31579	15
sample_49_c_000000046520	0.000736077	0.52172	2.2	15
sample_17_c_000000017128	0.000476376	0.248223	2.2	15
sample_17_c_000000016125	0.000567346	0.534142	2	15
sample_13_c_000000015799	0.000551078	0.576714	1.77778	15
sample_91_c_000000006863	0.000624663	0.988494	1.5	15
sample_231_c_000000016737	0.000959995	0.78787	1.4	15
sample_94_c_000000039173	0.00124421	1.43509	1.125	15
sample_2_c_000000018185	0.00130451	1.46119	1	15
sample_20_c_000000076960	0.00230891	3.26326	0.976744	15
sample_71_c_000000005580	0.00236045	4.53539	0.97619	15
sample_71_c_000000011648	0.000882724	1.2283	0.954545	15
sample_202_c_000000055279	0.0011952	2.92969	0.887097	15
sample_41_c_000000003173	0.00213498	3.65925	0.794521	15
sample_91_c_000000001975	0.00387157	5.17931	0.756757	15
sample_17_c_000000057999	0.00124084	1.97089	0.755556	15
sample_17_c_000000000691	0.00125184	3.15849	0.747368	15
sample_49_c_000000035723	0.00170475	3.60064	0.72549	15
sample_69_c_000000004787	0.00139602	2.29163	0.714286	15
sample_202_c_000000022734	0.00686581	15.205	0.643243	15
sample_85_c_000000049890	0.00427692	12.0786	0.636364	15
sample_26_c_000000021192	0.00193989	4.80988	0.573333	15
sample_49_c_000000067482	0.00151304	1.07801	0.571429	15
sample_8_c_000000012340	0.00283665	4.28764	0.56962	15
sample_202_c_000000018297	0.00407479	8.24478	0.555556	15
sample_15_c_000000005967	0.00158305	3.2985	0.547619	15
sample_17_c_000000060173	0.00141278	1.58014	0.545455	15
sample_61_c_000000028828	0.00271835	3.82663	0.52439	15
sample_59_c_000000049114	0.00190306	2.81372	0.5125	15
sample_8_c_000000051297	0.0067416	17.5266	0.48	15
sample_20_c_000000067506	0.00350071	11.4416	0.471204	15
sample_202_c_000000034015	0.00692466	10.1772	0.462046	15
sample_95_c_000000041059	0.00213428	4.58522	0.450331	15
sample_15_c_000000008187	0.00278709	5.75517	0.368	15
sample_59_c_000000012015	0.00782597	16.5445	0.345098	15
sample_97_c_000000030692	0.00244874	2.50336	0.333333	15
sample_2_c_000000044903	0.00327905	3.96376	0.300971	15
sample_75_c_000000040984	0.00320044	4.06651	0.298246	15
sample_91_c_000000024697	0.00891384	23.6332	0.233202	15
sample_15_c_000000036587	0.000738839	0.231214	N/A	15
sample_111_c_000000010722	0.00485397	13.8446	0.770449	151
sample_113_c_000000000158	0.0052068	14.0203	0.686667	151
sample_132_c_000000049988	0.00739452	14.2758	0.655462	151
sample_120_c_000000035941	0.00481494	13.1555	0.602857	151
sample_145_c_000000059852	0.00588025	17.9544	0.578231	151
sample_145_c_000000044366	0.000458287	0.392106	0.5	151
sample_153_c_000000010575	0.000835329	1.70725	0.45614	151
sample_145_c_000000005934	0.00183888	0.975122	0.45098	151
sample_127_c_000000059419	0.00946285	9.07012	0.446809	151
sample_30_c_000000003081	0.0136902	11.1295	0.417582	151
sample_173_c_000000027923	0.00137752	3.01334	0.415385	151
sample_143_c_000000030158	0.00214884	2.46417	0.415094	151
sample_153_c_000000070202	0.0027629	6.91645	0.328467	151
sample_151_c_000000004794	0.00210616	2.98361	0.325	151
sample_36_c_000000021363	0.0157751	23.9608	0.28655	151
sample_153_c_000000052240	0.00125667	3.36853	0.254717	151
sample_103_c_000000002016	0.00557284	5.83447	0.223529	151
sample_91_c_000000051070	0.0292847	9.47397	N/A	151
sample_143_c_000000042129	0.000445567	0.274424	3.5	153
sample_153_c_000000023038	0.000561266	0.904729	2.44444	153
sample_153_c_000000038484	0.000966825	2.31691	1.11828	153
sample_153_c_000000047156	0.00112882	2.20733	1	153
sample_153_c_000000034333	0.000727052	1.08207	0.892857	153
sample_111_c_000000010722	0.00495011	14.2335	0.74677	153
sample_113_c_000000000158	0.00557868	16.0611	0.673469	153
sample_132_c_000000049988	0.00682615	10.2218	0.630058	153
sample_145_c_000000005934	0.00133899	1.70646	0.597403	153
sample_120_c_000000035941	0.00483054	13.6503	0.58445	153
sample_161_c_000000061013	0.00247392	2.51186	0.571429	153
sample_145_c_000000059852	0.00604212	16.8922	0.541379	153
sample_127_c_000000038385	0.0111878	9.35013	0.488095	153
sample_153_c_000000010575	0.00104121	2.62184	0.475	153
sample_167_c_000000038257	0.00819957	18.706	0.467181	153
sample_145_c_000000045809	0.0034456	3.31714	0.455882	153
sample_127_c_000000059419	0.0107532	21.3461	0.429752	153
sample_157_c_000000004751	0.00888993	12.83	0.376884	153
sample_145_c_000000015610	0.00802099	10.1233	0.369697	153
sample_153_c_000000070202	0.00284067	8.02864	0.320988	153
sample_36_c_000000021363	0.0163427	20.3922	0.318501	153
sample_173_c_000000027923	0.00140598	2.95185	0.287879	153
sample_139_c_000000014866	0.013033	11.9742	0.232446	153
sample_91_c_000000051070	0.0264011	10.3311	0.173913	153
sample_153_c_000000052240	0.00120545	3.2013	0.172727	153
sample_151_c_000000004794	0.00161171	1.12497	0.0714286	153
sample_145_c_000000044366	0.000193685	0.0784211	0	153
sample_171_c_000000034733	0.000674812	0.32458	4.5	155
sample_231_c_000000016737	0.00189321	1.51142	2.5	155
sample_127_c_000000064073	0.00061922	0.0928189	1	155
sample_113_c_000000000158	0.00476498	11.3965	0.777293	155
sample_111_c_000000010722	0.00404464	8.9251	0.747899	155
sample_120_c_000000035941	0.00428408	9.13016	0.651261	155
sample_145_c_000000059852	0.00524177	12.6092	0.613208	155
sample_145_c_000000005934	0.00169688	1.43702	0.573529	155
sample_167_c_000000038257	0.00546766	9.39841	0.552846	155
sample_103_c_000000013039	0.00336204	7.02155	0.549419	155
sample_127_c_000000059419	0.0103813	14.9344	0.367556	155
sample_103_c_000000002016	0.00207138	1.86795	0.34	155
sample_157_c_000000004751	0.00719351	6.58836	0.333333	155
sample_36_c_000000021363	0.0123774	12.4392	0.295455	155
sample_161_c_000000028314	0.00319512	5.83266	0.248175	155
sample_139_c_000000014866	0.0154179	19.6029	0.205959	155
sample_157_c_000000028700	0.000487111	0.939083	6.2	157
sample_159_c_000000016953	0.000211697	0.0896588	3	157
sample_231_c_000000016737	0.00174911	1.64006	1.88235	157
sample_157_c_000000070415	0.00242148	5.08173	1.71053	157
sample_145_c_000000005934	0.000867464	1.43702	0.946429	157
sample_163_c_000000061409	0.00598461	5.29458	0.852941	157
sample_111_c_000000010722	0.00349425	9.43066	0.688462	157
sample_113_c_000000000158	0.00455115	12.4566	0.681648	157
sample_127_c_000000038385	0.00879698	7.08343	0.594406	157
sample_157_c_000000019433	0.00165494	2.71428	0.589744	157
sample_120_c_000000035941	0.00371922	10.457	0.573944	157
sample_127_c_000000059419	0.0097536	20.0559	0.531353	157
sample_157_c_000000008732	0.00195831	2.72338	0.471698	157
sample_103_c_000000013039	0.00328257	5.64212	0.458333	157
sample_30_c_000000003081	0.0135568	13.9448	0.447447	157
sample_145_c_000000071629	0.00172144	2.55171	0.446154	157
sample_157_c_000000004751	0.00600111	11.7897	0.424731	157
sample_145_c_000000015610	0.0078874	10.3948	0.409639	157
sample_105_c_000000051130	0.00155841	1.92135	0.40625	157
sample_157_c_000000027122	0.00179097	1.40365	0.4	157
sample_145_c_000000001464	0.00155399	1.96981	0.384615	157
sample_157_c_000000062404	0.00193691	4.24507	0.350365	157
sample_167_c_000000038257	0.00785971	7.99092	0.320388	157
sample_163_c_000000030856	0.00114294	1.31868	0.238095	157
sample_103_c_000000002016	0.0024935	3.45917	0.232759	157
sample_139_c_000000014866	0.0133297	19.7188	0.226415	157
sample_157_c_000000035003	0.000306736	0.107591	N/A	157
sample_159_c_000000016953	0.000322154	0.179318	3.5	159
sample_157_c_000000035003	0.000267542	0.143454	3	159
sample_231_c_000000016737	0.00173512	2.34753	2.28571	159
sample_137_c_000000011718	0.0181687	11.2239	0.909091	159
sample_145_c_000000005934	0.00105735	1.20607	0.869565	159
sample_113_c_000000000158	0.004007	9.46172	0.778947	159
sample_111_c_000000010722	0.00318516	7.25286	0.756477	159
sample_120_c_000000035941	0.0037313	7.19619	0.666667	159
sample_145_c_000000071629	0.00150384	1.8802	0.5	159
sample_149_c_000000037753	0.0185604	15.3563	0.428571	159
sample_105_c_000000051130	0.00151511	1.3663	0.428571	159
sample_161_c_000000065730	0.000495779	0.448243	2	161
sample_161_c_000000061013	0.00125878	1.11638	1.75	161
sample_231_c_000000016737	0.0016776	1.80085	1.73077	161
sample_157_c_000000070415	0.00195371	3.09139	1.25	161
sample_105_c_000000007599	0.000621941	0.0828037	1	161
sample_113_c_000000000158	0.00442061	13.4107	0.748201	161
sample_111_c_000000010722	0.00345308	9.64455	0.687732	161
sample_165_c_000000027816	0.000187146	0.139525	0.666667	161
sample_120_c_000000035941	0.00353349	9.96222	0.643411	161
sample_167_c_000000018661	0.00079389	0.827525	0.615385	161
sample_127_c_000000038385	0.0099847	16.5623	0.561765	161
sample_127_c_000000059419	0.010389	22.4798	0.493706	161
sample_161_c_000000027240	0.000806748	1.0587	0.478261	161
sample_103_c_000000013039	0.00289426	5.97001	0.471572	161
sample_145_c_000000059852	0.00525995	12.0267	0.460526	161
sample_145_c_000000005934	0.00167543	0.923799	0.434783	161
sample_157_c_000000004751	0.00805166	12.96	0.401961	161
sample_161_c_000000041705	0.00259146	8.42936	0.368421	161
sample_145_c_000000015610	0.0101051	10.9379	0.352941	161
sample_167_c_000000038257	0.00675906	9.1714	0.324324	161
sample_103_c_000000002016	0.00298637	6.04202	0.291892	161
sample_157_c_000000062404	0.002464	6.5397	0.271493	161
sample_36_c_000000021363	0.0111009	8.83662	0.262821	161
sample_139_c_000000014866	0.0178362	30.0514	0.262381	161
sample_163_c_000000030856	0.00110593	2.12454	0.258065	161
sample_163_c_000000064603	0.00234402	5.28217	0.252033	161
sample_161_c_000000028314	0.00328622	5.7321	0.227941	161
sample_163_c_000000029026	0.000362953	0.294265	1.5	163
sample_157_c_000000070415	0.00213668	3.13373	1.43478	163
sample_139_c_000000004300	0.0111985	0.737421	1	163
sample_163_c_000000064603	0.00103236	1.84024	1	163
sample_134_c_000000015396	0.000493991	0.385728	1	163
sample_113_c_000000000158	0.00438248	12.6156	0.715909	163
sample_111_c_000000010722	0.00336035	9.02232	0.701613	163
sample_120_c_000000035941	0.00350933	9.78232	0.685484	163
sample_145_c_000000005934	0.00121179	0.833986	0.684211	163
sample_145_c_000000059852	0.004633	9.6625	0.548193	163
sample_163_c_000000061409	0.0029316	4.85336	0.533333	163
sample_167_c_000000038257	0.00627197	8.98978	0.480315	163
sample_157_c_000000019433	0.00253445	5.85078	0.461538	163
sample_163_c_000000030856	0.0011874	2.53968	0.453125	163
sample_163_c_000000025320	0.00185881	4.8029	0.444444	163
sample_127_c_000000059419	0.0100328	15.6381	0.443515	163
sample_103_c_000000013039	0.00266258	3.34683	0.403509	163
sample_161_c_000000041705	0.00306598	6.45601	0.34715	163
sample_145_c_000000015610	0.00922477	10.3948	0.325444	163
sample_163_c_000000036707	0.00134076	1.74772	0.3	163
sample_157_c_000000004751	0.00661889	9.83919	0.298701	163
sample_157_c_000000062404	0.003025	7.61817	0.290837	163
sample_103_c_000000062357	0.00151884	0.895674	0.277778	163
sample_161_c_000000028314	0.0035043	4.96112	0.218182	163
sample_139_c_000000014866	0.0153813	17.1888	0.215289	163
sample_103_c_000000002016	0.00354384	4.17407	0.198529	163
sample_145_c_000000050102	0.00192877	2.64905	0.185714	163
sample_167_c_000000002803	0.00118238	0.5263	0	163
sample_163_c_000000028732	0.000293609	0.0591996	0	163
sample_171_c_000000034733	0.000963272	1.03275	15.5	165
sample_165_c_000000027816	0.000509497	0.306954	10	165
sample_171_c_000000018153	0.000734574	0.557399	3.5	165
sample_127_c_000000064073	0.000736658	0.804431	3.16667	165
sample_171_c_000000048543	0.000734816	0.308144	2	165
sample_165_c_000000031576	0.000407609	0.629243	1.71429	165
sample_105_c_000000018935	0.00205696	2.13998	1.63158	165
sample_231_c_000000016737	0.00244746	3.89111	1.53333	165
sample_105_c_000000044894	0.000804589	0.376974	1.5	165
sample_165_c_000000048574	0.0017174	3.54523	1.41026	165
sample_165_c_000000030801	0.000394	0.310192	1.08333	165
sample_161_c_000000027240	0.000569504	0.373657	1	165
sample_105_c_000000050545	0.000459953	0.50175	1	165
sample_167_c_000000051458	0.000340162	0.276269	0.8	165
sample_134_c_000000043731	0.000925063	1.14069	0.75	165
sample_113_c_000000000158	0.00400674	8.69312	0.73743	165
sample_111_c_000000010722	0.00323698	7.11675	0.714286	165
sample_113_c_000000038382	0.00175546	2.92512	0.711864	165
sample_145_c_000000059852	0.00417143	6.30461	0.68	165
sample_167_c_000000012592	0.000537807	0.364764	0.666667	165
sample_120_c_000000035941	0.00342733	7.06126	0.648352	165
sample_123_c_000000017420	0.000246089	0.230222	0.6	165
sample_167_c_000000035539	0.000467366	0.298992	0.5	165
sample_161_c_000000041705	0.00721578	5.26226	0.433824	165
sample_145_c_000000071629	0.00222553	5.69433	0.429577	165
sample_167_c_000000039060	0.0008166	1.10058	0.413793	165
sample_105_c_000000059511	0.00666309	11.028	0.358025	165
sample_103_c_000000002016	0.00294763	2.74428	0.342466	165
sample_165_c_000000043452	0.00281735	7.45827	0.338843	165
sample_171_c_000000048009	0.00139257	2.26034	0.333333	165
sample_165_c_000000026270	0.00195099	4.93642	0.329268	165
sample_191_c_000000055425	0.00399373	2.95709	0.261364	165
sample_192_c_000000048153	0.00414112	2.86092	0.255556	165
sample_189_c_000000040179	0.0035652	3.07729	0.247312	165
sample_139_c_000000014866	0.0144362	13.2875	0.226804	165
sample_105_c_000000051130	0.00231814	7.04496	0.213235	165
sample_161_c_000000028314	0.00278628	4.52534	0.205357	165
sample_171_c_000000010341	0.000474026	0.296746	N/A	165
sample_165_c_000000040449	0.000238001	0.0874483	N/A	165
sample_165_c_000000027816	0.000500665	0.334859	5	167
sample_165_c_000000048574	0.00108488	1.01794	3.5	167
sample_171_c_000000068694	0.00117983	0.693066	3	167
sample_231_c_000000016737	0.00160454	1.94556	1.34146	167
sample_123_c_000000039938	0.000367031	0.222562	1	167
sample_167_c_000000051458	0.000333518	0.460448	1	167
sample_171_c_000000010341	0.000495542	0.75835	1	167
sample_113_c_000000038382	0.00139294	2.03365	0.944444	167
sample_167_c_000000000967	0.000633999	0.63504	0.794118	167
sample_145_c_000000005934	0.000815604	0.94946	0.763158	167
sample_111_c_000000010722	0.00316055	9.15844	0.72332	167
sample_113_c_000000000158	0.00407638	12.0325	0.692607	167
sample_167_c_000000012592	0.000700246	1.09429	0.666667	167
sample_157_c_000000070415	0.00187696	3.55721	0.638889	167
sample_120_c_000000035941	0.0032952	8.99523	0.628692	167
sample_127_c_000000038385	0.00682638	6.20766	0.58871	167
sample_134_c_000000043731	0.0010163	1.26204	0.5625	167
sample_145_c_000000059852	0.00445339	5.9277	0.473684	167
sample_167_c_000000003239	0.000987247	0.65102	0.461538	167
sample_161_c_000000027240	0.00114334	0.404795	0.428571	167
sample_127_c_000000059419	0.00844189	12.1586	0.414508	167
sample_167_c_000000035539	0.00237643	3.41705	0.410714	167
sample_167_c_000000002803	0.00163403	1.34499	0.40625	167
sample_103_c_000000003396	0.00246516	5.71839	0.403361	167
sample_167_c_000000038257	0.00464887	6.26561	0.383838	167
sample_145_c_000000071629	0.00258828	6.68815	0.372881	167
sample_167_c_000000027533	0.000647515	0.713192	0.37037	167
sample_165_c_000000026270	0.00511763	4.65998	0.363636	167
sample_105_c_000000059511	0.00652777	8.3202	0.355769	167
sample_105_c_000000044894	0.00154241	1.5079	0.347826	167
sample_189_c_000000040179	0.00468935	4.76019	0.326389	167
sample_120_c_000000026726	0.00687284	6.24047	0.322368	167
sample_192_c_000000048153	0.0044058	4.20724	0.293103	167
sample_167_c_000000039060	0.00194106	3.32859	0.273684	167
sample_191_c_000000055425	0.0047611	5.4093	0.273256	167
sample_171_c_000000048543	0.000837298	0.450365	0.272727	167
sample_103_c_000000001407	0.00526072	12.7192	0.260116	167
sample_167_c_000000019791	0.00142742	2.88158	0.201923	167
sample_105_c_000000051130	0.00255441	7.34384	0.180556	167
sample_145_c_000000050102	0.00158503	2.74254	0.0921053	167
sample_103_c_000000062357	0.000860573	0.155769	0	167
sample_167_c_000000031121	0.000132129	0.06025	0	167
sample_169_c_000000012116	0.000413079	0	N/A	167
sample_171_c_000000071488	0.000279991	0.105092	4	169
sample_165_c_000000027816	0.000421883	0.558098	3.5	169
sample_171_c_000000010341	0.000476439	0.659435	1.71429	169
sample_134_c_000000043731	0.00116788	1.2135	0.689655	169
sample_145_c_000000071629	0.00203527	5.34515	0.469697	169
sample_105_c_000000051130	0.00211513	5.67866	0.240385	169
sample_169_c_000000012116	0.00012757	0	N/A	169
sample_202_c_000000036763	0.000615534	0.52172	10.6667	17
sample_17_c_000000016125	0.00063994	0.683204	5.375	17
sample_13_c_000000015799	0.000373407	0.354901	4	17
sample_61_c_000000039240	0.000382097	0.132716	4	17
sample_17_c_000000017128	0.000548367	0.801083	3.92857	17
sample_17_c_000000013881	0.000425462	0.243619	3.5	17
sample_17_c_000000062593	0.00149071	1.9827	3.46154	17
sample_231_c_000000016737	0.00122786	1.72045	3.1	17
sample_15_c_000000036587	0.000542239	1.15607	3	17
sample_61_c_000000019756	0.000577199	0.402334	3	17
sample_15_c_000000035910	0.00130113	1.969	2.84615	17
sample_15_c_000000036279	0.00286171	6.37602	2.68421	17
sample_17_c_000000034727	0.00126709	1.83122	2.6	17
sample_43_c_000000054220	0.000538054	0.45961	1.90909	17
sample_17_c_000000020481	0.000692506	0.846024	1.85714	17
sample_192_c_000000054499	0.0021294	2.11025	1.84	17
sample_55_c_000000036438	0.00202182	1.4819	1.8	17
sample_55_c_000000045657	0.000629163	0.47202	1.69231	17
sample_49_c_000000046520	0.000664977	0.52172	1.53333	17
sample_69_c_000000004787	0.00169186	2.84816	1.5	17
sample_20_c_000000005138	0.000414768	0.0934027	1.5	17
sample_20_c_000000054115	0.000796458	0.574883	1.5	17
sample_17_c_000000006462	0.00259751	4.28511	1.47368	17
sample_17_c_000000037297	0.000645717	0.725146	1.4	17
sample_53_c_000000054045	0.000852984	0.520981	1.33333	17
sample_20_c_000000076960	0.00252955	2.69409	1.2963	17
sample_91_c_000000051070	0.00126839	3.5189	1	17
sample_71_c_000000005580	0.00176909	3.77949	0.971429	17
sample_17_c_000000057999	0.00140426	3.48344	0.866667	17
sample_85_c_000000049890	0.00387994	10.4561	0.84	17
sample_71_c_000000011648	0.000502524	0.627798	0.833333	17
sample_17_c_000000038240	0.00209496	3.75175	0.818182	17
sample_2_c_000000018185	0.00149864	1.90476	0.815789	17
sample_59_c_000000013609	0.00255486	1.68909	0.8125	17
sample_202_c_000000018297	0.00374636	9.16086	0.772727	17
sample_59_c_000000049114	0.00203046	5.7127	0.770833	17
sample_49_c_000000067482	0.00126032	1.61701	0.684211	17
sample_202_c_000000022734	0.00631409	14.7813	0.68	17
sample_94_c_000000039173	0.00171807	2.4788	0.678571	17
sample_91_c_000000006863	0.000529938	0.711716	0.636364	17
sample_202_c_000000055279	0.00125172	2.72937	0.61194	17
sample_17_c_000000000691	0.00216303	3.31383	0.590909	17
sample_202_c_000000013294	0.00157855	3.19965	0.576271	17
sample_91_c_000000001975	0.00453871	9.18151	0.569444	17
sample_49_c_000000035723	0.00240784	7.12301	0.557522	17
sample_202_c_000000042518	0.00100482	1.38323	0.55102	17
sample_8_c_000000012340	0.0035888	7.25815	0.547945	17
sample_41_c_000000003173	0.00265742	5.37373	0.541353	17
sample_15_c_000000005967	0.00165589	1.96399	0.54	17
sample_26_c_000000021192	0.00214816	6.28693	0.495146	17
sample_20_c_000000067506	0.00419762	13.2601	0.474654	17
sample_15_c_000000008187	0.00256913	3.67087	0.472222	17
sample_202_c_000000034015	0.00326354	9.45802	0.442446	17
sample_8_c_000000051297	0.00592268	17.4034	0.436823	17
sample_17_c_000000029860	0.00380048	8.52198	0.422131	17
sample_97_c_000000030692	0.00516354	9.34242	0.392241	17
sample_26_c_000000079062	0.00277547	2.94992	0.390244	17
sample_75_c_000000040984	0.00500466	9.23972	0.380567	17
sample_61_c_000000035977	0.00366743	2.92731	0.360656	17
sample_59_c_000000012015	0.00809571	19.0651	0.33557	17
sample_2_c_000000044903	0.00484331	8.7769	0.32636	17
sample_17_c_000000060173	0.00270437	3.61174	0.301887	17
sample_34_c_000000050271	0.00363132	10.2408	0.259259	17
sample_95_c_000000041059	0.00197472	4.98811	0.244898	17
sample_49_c_000000020227	0.00143609	2.33635	0.232558	17
sample_282_c_000000034480	0.00334071	3.39968	0.225806	17
sample_91_c_000000024697	0.00914897	21.8695	0.211499	17
sample_53_c_000000000703	0.00304888	3.96178	0.210145	17
sample_6_c_000000031417	0.00244124	2.33116	0.209677	17
sample_17_c_000000003617	0.000903238	1.10736	0.125	17
sample_171_c_000000049090	0.000248417	0.310884	4.5	171
sample_127_c_000000064073	0.000558932	0.433155	3.66667	171
sample_171_c_000000078409	0.000448351	0.156024	3	171
sample_101_c_000000029692	0.000546032	0.203257	3	171
sample_105_c_000000018935	0.00174342	1.13293	2.8	171
sample_165_c_000000027816	0.000480745	0.669718	2.42857	171
sample_167_c_000000003239	0.000969387	0.585918	2.4	171
sample_171_c_000000068694	0.00126158	1.16561	2.36364	171
sample_171_c_000000032481	0.000375213	0.374658	2.33333	171
sample_171_c_000000011878	0.00154022	3.04661	2.25926	171
sample_171_c_000000010341	0.00036826	0.494576	2	171
sample_171_c_000000034733	0.00124033	1.38684	1.75	171
sample_165_c_000000048574	0.00150661	2.7379	1.60714	171
sample_231_c_000000016737	0.00198604	2.79774	1.32143	171
sample_171_c_000000048191	0.000685122	0.135504	1	171
sample_171_c_000000018153	0.00103675	1.6722	0.935484	171
sample_167_c_000000018661	0.00121172	1.01849	0.916667	171
sample_113_c_000000038382	0.00180949	3.59372	0.890625	171
sample_171_c_000000071488	0.000496207	0.578004	0.777778	171
sample_113_c_000000000158	0.0036155	7.89801	0.767296	171
sample_134_c_000000043731	0.0011272	1.31058	0.733333	171
sample_111_c_000000010722	0.00333443	6.90285	0.717277	171
sample_127_c_000000039420	0.00280244	2.10824	0.69863	171
sample_161_c_000000027240	0.00085838	0.716176	0.692308	171
sample_145_c_000000059852	0.00468359	8.42899	0.661538	171
sample_120_c_000000035941	0.00328736	5.95934	0.623377	171
sample_171_c_000000048009	0.00146273	2.34107	0.529412	171
sample_171_c_000000070177	0.00174592	2.517	0.508197	171
sample_171_c_000000010568	0.00208007	5.53583	0.48227	171
sample_127_c_000000059419	0.0106844	20.3687	0.472973	171
sample_143_c_000000030158	0.00236398	6.12455	0.451128	171
sample_103_c_000000061898	0.000831282	0.542481	0.444444	171
sample_145_c_000000071629	0.00241871	6.28525	0.443038	171
sample_171_c_000000048543	0.00114492	2.25183	0.4375	171
sample_157_c_000000004751	0.00681743	8.92896	0.433333	171
sample_103_c_000000003396	0.00285354	7.15655	0.4	171
sample_105_c_000000059511	0.00751843	18.1174	0.396825	171
sample_145_c_000000015610	0.00794375	6.51617	0.381443	171
sample_165_c_000000026270	0.0105131	5.29184	0.375	171
sample_171_c_000000044258	0.000606596	0.596287	0.375	171
sample_107_c_000000034067	0.00214835	2.96044	0.365079	171
sample_123_c_000000039938	0.00049566	0.417304	0.363636	171
sample_67_c_000000028235	0.00931466	7.15635	0.340659	171
sample_189_c_000000040179	0.00417816	4.03895	0.28125	171
sample_192_c_000000048153	0.00500004	4.95252	0.277419	171
sample_191_c_000000055425	0.00467356	5.12081	0.261905	171
sample_103_c_000000001407	0.00410951	5.80411	0.261183	171
sample_36_c_000000021363	0.0122396	13.7308	0.258427	171
sample_103_c_000000062357	0.00151782	1.67452	0.25	171
sample_145_c_000000050102	0.00205474	2.83604	0.25	171
sample_103_c_000000002016	0.00417642	7.86385	0.247826	171
sample_139_c_000000014866	0.0163508	19.4677	0.236589	171
sample_51_c_000000041968	0.0246318	20.7348	0.221311	171
sample_105_c_000000051130	0.00265629	8.15507	0.198718	171
sample_167_c_000000002803	0.00213465	1.02336	0.172414	171
sample_171_c_000000016034	0.0005834	0.663625	0.153846	171
sample_145_c_000000031253	0.000626652	0.0490653	0	171
sample_165_c_000000010944	0.00037193	0.0252481	N/A	171
sample_169_c_000000012116	0.000251668	0	N/A	171
sample_173_c_000000006358	0.000454875	0.438629	2.25	173
sample_173_c_000000037549	0.000218269	0.196928	2	173
sample_145_c_000000071629	0.00201933	1.36986	1	173
sample_173_c_000000018882	0.000250618	0.135404	1	173
sample_153_c_000000010575	0.00100312	2.25601	0.666667	173
sample_153_c_000000070202	0.00212167	4.69206	0.428571	173
sample_125_c_000000067206	0.00992725	11.2386	0.32542	173
sample_173_c_000000027923	0.00135295	3.99729	0.321429	173
sample_67_c_000000028235	0.0088398	7.50422	0.302251	173
sample_173_c_000000014968	0.00151465	2.53331	0.283951	173
sample_103_c_000000002016	0.00523864	8.50956	0.267206	173
sample_173_c_000000042366	0.00253128	6.39392	0.264407	173
sample_153_c_000000052240	0.00109381	2.72349	0.202247	173
sample_69_c_000000070635	0.00703206	5.01126	0.1875	173
sample_173_c_000000013740	0.00203088	2.98818	0.164835	173
sample_91_c_000000051070	0.0267366	11.6846	0.117647	173
sample_185_c_000000017139	0.000432992	0.290987	11	175
sample_241_c_000000039068	0.000809305	0.516415	5.5	175
sample_175_c_000000040022	0.000304091	0.0772484	3	175
sample_180_c_000000058579	0.000499214	0.34446	2.33333	175
sample_226_c_000000009492	0.000422499	0.331596	2	175
sample_220_c_000000046267	0.000330474	0.138415	2	175
sample_175_c_000000036458	0.000647432	0.182191	1.33333	175
sample_231_c_000000033992	0.00137619	1.79423	1.23077	175
sample_175_c_000000010483	0.00261876	3.63243	1.22222	175
sample_176_c_000000024309	0.000925288	0.801959	1.125	175
sample_233_c_000000038583	0.000553148	0.0822594	1	175
sample_178_c_000000067927	0.000356021	0.0548396	1	175
sample_175_c_000000024423	0.000361706	0.0822594	1	175
sample_218_c_000000037252	0.000288278	0.10875	1	175
sample_178_c_000000021438	0.000503359	0.221451	1	175
sample_176_c_000000059353	0.000501326	0.618256	0.894737	175
sample_229_c_000000000722	0.00197637	5.18695	0.817391	175
sample_239_c_000000075428	0.000778844	0.651466	0.764706	175
sample_241_c_000000006910	0.000384245	0.621175	0.733333	175
sample_231_c_000000015045	0.00332299	5.41201	0.719298	175
sample_180_c_000000023646	0.000480118	0.137099	0.666667	175
sample_175_c_000000006184	0.00147296	1.5044	0.625	175
sample_191_c_000000006479	0.00109844	0.961065	0.6	175
sample_176_c_000000039639	0.000564542	0.328384	0.555556	175
sample_176_c_000000049170	0.00240663	3.0058	0.539326	175
sample_176_c_000000056304	0.00125961	0.970631	0.52381	175
sample_176_c_000000025606	0.000391697	0.0822594	0.5	175
sample_210_c_000000003317	0.00535778	9.81429	0.482759	175
sample_314_c_000000025081	0.00403653	6.19174	0.478261	175
sample_178_c_000000047052	0.00127127	1.01203	0.458333	175
sample_175_c_000000062672	0.0040045	7.75634	0.434783	175
sample_226_c_000000028968	0.00114083	1.20469	0.413793	175
sample_132_c_000000049988	0.00743538	9.00901	0.407821	175
sample_175_c_000000001727	0.00301979	5.46793	0.401274	175
sample_215_c_000000009690	0.000952006	0.720488	0.384615	175
sample_236_c_000000034509	0.000445458	0.467927	0.375	175
sample_210_c_000000004268	0.0122214	23.0587	0.354911	175
sample_238_c_000000019577	0.0115504	13.2184	0.352941	175
sample_314_c_000000004792	0.00484273	5.51046	0.3	175
sample_241_c_000000000647	0.000845482	0.417037	0.3	175
sample_216_c_000000020545	0.00770817	11.9209	0.297436	175
sample_218_c_000000047667	0.00987229	20.8018	0.282963	175
sample_178_c_000000008551	0.0017387	2.33951	0.268293	175
sample_181_c_000000012655	0.0064257	7.75416	0.157895	175
sample_238_c_000000040262	0.000339382	0.0822594	0	175
sample_176_c_000000025343	0.000240453	0.0579643	N/A	175
sample_176_c_000000033126	0.000387343	0.397614	N/A	175
sample_178_c_000000017865	0.000285607	0.0257559	N/A	175
sample_199_c_000000008198	0.000782828	0.439612	9.5	176
sample_181_c_000000002258	0.00232282	5.57527	9.5	176
sample_176_c_000000026118	0.000257794	0.254275	6	176
sample_176_c_000000060673	0.000300405	0.226835	5	176
sample_241_c_000000039068	0.00050455	0.331981	3	176
sample_178_c_000000017865	0.00029726	0.257559	3	176
sample_231_c_000000010680	0.00129319	1.1183	2.14286	176
sample_241_c_000000006910	0.000414825	0.230065	2	176
sample_176_c_000000039639	0.000351269	0.328384	1.8	176
sample_227_c_000000023803	0.00520448	13.6761	1.77778	176
sample_178_c_000000047052	0.00133799	0.337344	1.5	176
sample_234_c_000000038733	0.000282369	0.370485	1.28571	176
sample_175_c_000000036458	0.00058785	0.318834	1.25	176
sample_178_c_000000021438	0.000630138	0.405994	1.2	176
sample_239_c_000000035427	0.007294	22.9923	1.13333	176
sample_191_c_000000006479	0.00133105	1.10171	1.09091	176
sample_180_c_000000023646	0.000397738	0.0548396	1	176
sample_181_c_000000006803	0.00100176	1.51439	1	176
sample_176_c_000000023223	0.000186904	0.07895	1	176
sample_175_c_000000024423	0.0002542	0.0822594	1	176
sample_176_c_000000056304	0.00105655	0.582379	1	176
sample_227_c_000000004099	0.00942266	23.991	0.976744	176
sample_185_c_000000017139	0.000400072	0.339484	0.857143	176
sample_181_c_000000002021	0.00115914	1.82124	0.848485	176
sample_227_c_000000054713	0.00462729	8.20487	0.833333	176
sample_226_c_000000009492	0.000842205	0.686878	0.8125	176
sample_176_c_000000023577	0.00105538	1.18685	0.793103	176
sample_229_c_000000000722	0.00146863	3.91422	0.788889	176
sample_175_c_000000010483	0.00244861	3.2	0.756098	176
sample_233_c_000000038583	0.000351378	0.191939	0.75	176
sample_181_c_000000044375	0.00192967	3.58056	0.75	176
sample_239_c_000000075428	0.000745952	0.977199	0.724138	176
sample_176_c_000000059353	0.000371377	0.485773	0.722222	176
sample_176_c_000000069216	0.00136713	3.81331	0.695652	176
sample_176_c_000000003422	0.015264	23.0565	0.688889	176
sample_176_c_000000024704	0.000230718	0.1204	0.666667	176
sample_231_c_000000015045	0.00330944	5.03791	0.625	176
sample_239_c_000000070315	0.000593293	0.639053	0.625	176
sample_176_c_000000024309	0.000615507	0.585214	0.625	176
sample_176_c_000000049170	0.00202876	2.29219	0.614035	176
sample_227_c_000000042574	0.00125587	1.10442	0.590909	176
sample_234_c_000000047473	0.015221	11.7526	0.584615	176
sample_215_c_000000009690	0.000760457	0.644648	0.578947	176
sample_181_c_000000012655	0.00894017	11.4877	0.56	176
sample_239_c_000000022724	0.00233211	4.00376	0.547945	176
sample_176_c_000000040194	0.00295422	5.43875	0.518797	176
sample_176_c_000000025606	0.000307508	0.191939	0.5	176
sample_175_c_000000001727	0.0025573	6.28578	0.488235	176
sample_132_c_000000049988	0.00765542	9.11296	0.463277	176
sample_180_c_000000058579	0.000410588	0.166674	0.4	176
sample_314_c_000000025081	0.00330692	4.46072	0.397849	176
sample_176_c_000000018530	0.00170407	1.67149	0.384615	176
sample_226_c_000000028968	0.000983821	1.51558	0.382353	176
sample_210_c_000000003317	0.00528635	7.52993	0.371681	176
sample_175_c_000000006184	0.00169945	1.1958	0.363636	176
sample_176_c_000000011667	0.000574426	0.490505	0.357143	176
sample_178_c_000000067927	0.000364615	0.137099	0.333333	176
sample_210_c_000000004268	0.0116962	21.613	0.327146	176
sample_218_c_000000047667	0.00959139	19.1693	0.321192	176
sample_231_c_000000033992	0.00126356	0.708249	0.3	176
sample_203_c_000000068869	0.00188685	1.33742	0.296296	176
sample_175_c_000000062672	0.0058413	9.26977	0.290323	176
sample_227_c_000000011774	0.010654	6.69505	0.27551	176
sample_314_c_000000004792	0.00588202	6.39606	0.252747	176
sample_175_c_000000040022	0.0002287	0.0965605	0.25	176
sample_216_c_000000020545	0.00556778	9.2116	0.226415	176
sample_181_c_000000023436	0.00109761	0.671094	0.142857	176
sample_227_c_000000029021	0.00146008	0.473677	0.1	176
sample_178_c_000000008551	0.00178566	1.62576	0.0810811	176
sample_215_c_000000041329	0.00336258	2.91499	0.0582524	176
sample_238_c_000000040262	0.000349722	0.0548396	0	176
sample_227_c_000000022408	0.000156456	0.0397852	0	176
sample_236_c_000000034509	0.000255406	0	N/A	176
sample_236_c_000000035068	0	0	N/A	176
sample_218_c_000000037252	0.000264333	0.06525	N/A	176
sample_181_c_000000059594	0.000303873	0.138797	N/A	176
sample_176_c_000000025343	0.000187063	0.0579643	N/A	176
sample_176_c_000000033126	0.000382162	0.0441794	N/A	176
sample_176_c_000000066162	0.000192732	0	N/A	176
sample_178_c_000000017865	0.000498595	0.309071	4.5	178
sample_175_c_000000024423	0.000411417	0.0822594	2	178
sample_185_c_000000017139	0.000662957	0.824462	1.53846	178
sample_176_c_000000025606	0.000471989	0.164519	1.5	178
sample_176_c_000000033126	0.000548466	0.265076	1.5	178
sample_178_c_000000067927	0.000403312	0.164519	1.5	178
sample_231_c_000000033992	0.00193774	1.93588	1.4	178
sample_233_c_000000038583	0.000584893	0.301618	1	178
sample_191_c_000000006479	0.00121144	0.820421	1	178
sample_218_c_000000037252	0.000347455	0.174	1	178
sample_236_c_000000034509	0.00059991	1.13082	0.916667	178
sample_208_c_000000004525	0.000948668	0.532314	0.909091	178
sample_180_c_000000058579	0.00044545	0.255567	0.769231	178
sample_176_c_000000049170	0.00254827	2.68143	0.690141	178
sample_180_c_000000023646	0.000510766	0.274198	0.666667	178
sample_181_c_000000002021	0.00155144	3.50451	0.661972	178
sample_231_c_000000015045	0.00291065	3.84078	0.641975	178
sample_181_c_000000006522	0.00064137	0.818757	0.588235	178
sample_175_c_000000010483	0.00316221	3.54595	0.574468	178
sample_178_c_000000008551	0.00128955	0.951663	0.571429	178
sample_178_c_000000070368	0.000922522	1.44631	0.56	178
sample_229_c_000000000722	0.00165575	3.79416	0.535354	178
sample_178_c_000000021438	0.000601486	0.369085	0.5	178
sample_314_c_000000025081	0.00395587	5.35952	0.484848	178
sample_239_c_000000066668	0.000689588	1.10675	0.454545	178
sample_178_c_000000031060	0.0010781	1.9301	0.432099	178
sample_241_c_000000006910	0.000447687	0.759214	0.428571	178
sample_175_c_000000062672	0.00645864	8.70223	0.423077	178
sample_241_c_000000051048	0.00103182	2.2857	0.382353	178
sample_181_c_000000012655	0.00956731	10.0517	0.380952	178
sample_314_c_000000004792	0.0085777	14.1697	0.380952	178
sample_132_c_000000049988	0.00884269	15.35	0.371795	178
sample_197_c_000000013719	0.00518542	5.95169	0.358209	178
sample_210_c_000000003317	0.0051331	8.67211	0.352941	178
sample_210_c_000000004268	0.0123914	21.613	0.331792	178
sample_191_c_000000002291	0.00381087	3.56142	0.321429	178
sample_218_c_000000047667	0.0097576	20.9883	0.314199	178
sample_216_c_000000020545	0.0080718	17.5652	0.256757	178
sample_223_c_000000009403	0.0027025	2.48884	0.25	178
sample_238_c_000000040262	0.000387905	0.137099	0.25	178
sample_229_c_000000010390	0.0037883	2.89128	0.21875	178
sample_236_c_000000015650	0.00224874	3.39659	0.218543	178
sample_238_c_000000019577	0.0138643	35.6322	0.2125	178
sample_175_c_000000006184	0.00139619	1.3501	0.173913	178
sample_215_c_000000041329	0.00446705	10.4302	0.160714	178
sample_176_c_000000047345	0.00247325	1.55481	0.155172	178
sample_178_c_000000001317	0.000382082	0.0507395	0	178
sample_210_c_000000067744	0.000282155	0.125493	N/A	178
sample_178_c_000000024057	0.000300675	0.11374	N/A	178
sample_178_c_000000052639	0.000208989	0	N/A	178
sample_183_c_000000035704	0.000256909	0.116313	5	180
sample_218_c_000000037252	0.000262414	0.28275	3.33333	180
sample_178_c_000000017865	0.00030679	0.180292	2.5	180
sample_183_c_000000007406	0.000453351	0.270234	2.5	180
sample_238_c_000000040262	0.000394846	0.0822594	2	180
sample_176_c_000000033126	0.000382075	0.618511	1.33333	180
sample_180_c_000000058579	0.000430943	0.444464	1.29412	180
sample_185_c_000000085527	0.000304642	0.0428394	1	180
sample_175_c_000000024423	0.000362488	0.109679	1	180
sample_241_c_000000006910	0.000312349	0.276078	1	180
sample_178_c_000000008551	0.00204575	0.713748	1	180
sample_178_c_000000021438	0.000489446	0.221451	1	180
sample_175_c_000000010483	0.00316552	5.23243	0.846154	180
sample_180_c_000000074582	0.000446865	0.439252	0.846154	180
sample_180_c_000000014585	0.000507637	0.84718	0.846154	180
sample_185_c_000000017139	0.000477793	0.533476	0.833333	180
sample_210_c_000000010057	0.0045127	3.86565	0.813953	180
sample_181_c_000000002021	0.00131954	3.11819	0.813559	180
sample_191_c_000000006479	0.00066565	0.328169	0.75	180
sample_224_c_000000071296	0.00084276	1.43083	0.7	180
sample_231_c_000000015045	0.00302486	6.2101	0.674074	180
sample_180_c_000000016459	0.000994369	1.02813	0.666667	180
sample_227_c_000000042574	0.00226044	2.48494	0.648148	180
sample_181_c_000000006522	0.00061628	0.793946	0.631579	180
sample_229_c_000000000722	0.00190814	4.58661	0.557377	180
sample_234_c_000000014859	0.00108239	1.35476	0.529412	180
sample_233_c_000000038583	0.000454873	0.109679	0.5	180
sample_176_c_000000025606	0.000377022	0.0822594	0.5	180
sample_236_c_000000034509	0.000465072	0.545915	0.5	180
sample_178_c_000000067927	0.000467121	0.0822594	0.5	180
sample_180_c_000000017995	0.000733569	0.950339	0.5	180
sample_314_c_000000004792	0.00730542	13.8253	0.487952	180
sample_314_c_000000025081	0.00281044	3.12916	0.479167	180
sample_175_c_000000062672	0.00563529	6.05373	0.454545	180
sample_226_c_000000028968	0.0011433	1.10106	0.42	180
sample_36_c_000000024048	0.00789716	6.25985	0.418605	180
sample_132_c_000000049988	0.00867891	17.5676	0.406877	180
sample_239_c_000000075428	0.000724331	0.503405	0.4	180
sample_176_c_000000049170	0.00183293	1.40559	0.391304	180
sample_181_c_000000031190	0.000745189	1.81003	0.375	180
sample_210_c_000000003317	0.00511338	5.11866	0.371795	180
sample_218_c_000000047667	0.00865496	13.9922	0.35782	180
sample_229_c_000000010390	0.00255317	2.46609	0.35	180
sample_210_c_000000004268	0.0129058	24.8116	0.347065	180
sample_231_c_000000033992	0.000721493	0.283299	0.333333	180
sample_180_c_000000023646	0.000344632	0.109679	0.333333	180
sample_241_c_000000000647	0.00138039	0.945285	0.285714	180
sample_216_c_000000020545	0.00948739	25.377	0.233945	180
sample_178_c_000000047052	0.00185013	1.71483	0.227273	180
sample_176_c_000000056304	0.00165537	1.33115	0.217391	180
sample_223_c_000000009403	0.00254001	2.36011	0.170732	180
sample_236_c_000000015650	0.00183988	2.28129	0.17	180
sample_191_c_000000002291	0.00376862	3.72149	0.169492	180
sample_181_c_000000023436	0.000276587	0.0462824	N/A	180
sample_181_c_000000002258	0.00228676	6.58895	5.5	181
sample_181_c_000000006468	0.00233333	3.25145	5	181
sample_218_c_000000037252	0.000258258	0.32625	4	181
sample_178_c_000000067927	0.000440701	0.137099	4	181
sample_181_c_000000026398	0.00187913	2.76163	2.8	181
sample_180_c_000000023646	0.000479766	0.191939	2	181
sample_181_c_000000006803	0.001424	4.29076	1.83333	181
sample_181_c_000000023436	0.000491654	0.624812	1.77778	181
sample_176_c_000000060673	0.000248847	0.302446	1.66667	181
sample_236_c_000000034509	0.00054335	1.16982	1.5	181
sample_181_c_000000049392	0.00834906	7.38662	1.5	181
sample_181_c_000000014085	0.0211474	11.3841	1.46154	181
sample_227_c_000000023803	0.00684691	19.4201	1.34615	181
sample_241_c_000000006910	0.00033349	0.368104	1.28571	181
sample_180_c_000000074582	0.000471832	0.474392	1.27273	181
sample_239_c_000000035427	0.00970298	30.6564	1.22222	181
sample_181_c_000000018444	0.021566	15.4721	1.16129	181
sample_181_c_000000006522	0.000683319	0.719514	1.07143	181
sample_227_c_000000004099	0.0105484	36.9743	1.04839	181
sample_233_c_000000038583	0.000435216	0.137099	1	181
sample_181_c_000000044375	0.00231472	5.6266	1	181
sample_227_c_000000054713	0.0055655	14.4207	0.961538	181
sample_227_c_000000050714	0.00845169	12.7877	0.95	181
sample_234_c_000000005456	0.0272429	36.8223	0.9375	181
sample_181_c_000000054977	0.00727762	10.0867	0.833333	181
sample_239_c_000000075428	0.000818927	1.2289	0.735294	181
sample_234_c_000000021375	0.022106	20.9142	0.72973	181
sample_229_c_000000000722	0.00150996	2.52143	0.721311	181
sample_181_c_000000002021	0.00138675	3.53211	0.714286	181
sample_180_c_000000058579	0.000573395	0.877817	0.711111	181
sample_227_c_000000042574	0.00297652	4.66867	0.631068	181
sample_181_c_000000059594	0.000403619	0.312294	0.6	181
sample_226_c_000000028968	0.00102714	1.95601	0.5375	181
sample_238_c_000000040262	0.000409294	0.0822594	0.5	181
sample_176_c_000000025606	0.000366206	0.109679	0.5	181
sample_210_c_000000010057	0.00398437	2.95935	0.486842	181
sample_180_c_000000017995	0.00108711	2.60734	0.478873	181
sample_216_c_000000020545	0.0103541	28.5379	0.299786	181
sample_210_c_000000004268	0.0103948	10.156	0.272727	181
sample_218_c_000000047667	0.0080846	9.91115	0.246667	181
sample_176_c_000000056304	0.00128552	0.554647	0.222222	181
sample_178_c_000000047052	0.0012429	0.759024	0.15	181
sample_175_c_000000024423	0.000344761	0.0274198	N/A	181
sample_181_c_000000007142	0.000469993	0	N/A	181
sample_181_c_000000019461	0.00198241	2.41028	N/A	181
sample_181_c_000000050195	0.00868284	5.5516	N/A	181
sample_185_c_000000085527	0.000488911	0.149938	6	183
sample_210_c_000000067744	0.000202186	0.125493	4	183
sample_199_c_000000008198	0.000606368	0.843337	3.05	183
sample_231_c_000000033992	0.000577326	0.566599	3	183
sample_183_c_000000046486	0.000174943	0.179079	2.5	183
sample_176_c_000000033126	0.000376724	0.176717	2	183
sample_178_c_000000017865	0.000283054	0.154536	2	183
sample_180_c_000000016459	0.000934468	0.329001	2	183
sample_183_c_000000035704	0.000256734	0.232626	1.75	183
sample_176_c_000000025606	0.000340467	0.191939	1.5	183
sample_181_c_000000006522	0.000622313	0.719514	1.41667	183
sample_180_c_000000058579	0.000462503	0.455576	1.05	183
sample_178_c_000000067927	0.000315923	0.109679	1	183
sample_197_c_000000013719	0.0016505	0.991948	1	183
sample_183_c_000000007406	0.00030442	0.270234	1	183
sample_185_c_000000017139	0.000453325	0.65472	1	183
sample_175_c_000000010483	0.00405792	7.61081	0.977273	183
sample_210_c_000000020570	0.0021139	2.07826	0.9375	183
sample_227_c_000000042574	0.00176322	1.83233	0.888889	183
sample_183_c_000000048687	0.000476314	0.620006	0.888889	183
sample_183_c_000000050337	0.00168983	2.39188	0.790698	183
sample_183_c_000000004413	0.000487309	0.242204	0.75	183
sample_231_c_000000015045	0.00374117	8.13049	0.743902	183
sample_239_c_000000075428	0.000837518	0.755108	0.727273	183
sample_183_c_000000035727	0.000977558	1.76167	0.697674	183
sample_176_c_000000049170	0.00150304	1.79483	0.6875	183
sample_178_c_000000021438	0.000466285	0.405994	0.666667	183
sample_183_c_000000042057	0.00129687	2.15728	0.648649	183
sample_236_c_000000040899	0.00166839	2.28366	0.617647	183
sample_229_c_000000000722	0.00225202	5.64321	0.606897	183
sample_181_c_000000002021	0.001532	2.15238	0.574468	183
sample_180_c_000000017995	0.000859856	1.97378	0.568627	183
sample_231_c_000000010680	0.00150497	1.28774	0.545455	183
sample_234_c_000000014859	0.00110457	1.3756	0.536585	183
sample_241_c_000000006910	0.000299383	0.529149	0.533333	183
sample_314_c_000000004792	0.00631358	7.92128	0.5	183
sample_238_c_000000040262	0.00039357	0.137099	0.5	183
sample_218_c_000000037252	0.000230741	0.1305	0.5	183
sample_183_c_000000006260	0.000430947	0.0859365	0.5	183
sample_191_c_000000006479	0.000680776	0.632897	0.444444	183
sample_183_c_000000047241	0.00104572	1.75641	0.44	183
sample_314_c_000000025081	0.00351313	5.09321	0.407767	183
sample_183_c_000000077195	0.000476858	0.322675	0.4	183
sample_210_c_000000003317	0.00509453	8.5029	0.396947	183
sample_132_c_000000049988	0.00846477	12.2661	0.384937	183
sample_192_c_000000054499	0.00263507	3.25916	0.333333	183
sample_180_c_000000023646	0.000301722	0.164519	0.333333	183
sample_181_c_000000023436	0.000681007	0.555388	0.333333	183
sample_210_c_000000004268	0.0136849	28.227	0.326786	183
sample_229_c_000000010390	0.00476181	9.01399	0.316176	183
sample_216_c_000000020545	0.0105987	34.0468	0.306569	183
sample_226_c_000000028968	0.00107391	1.20469	0.305085	183
sample_178_c_000000008551	0.00696613	7.09782	0.301887	183
sample_176_c_000000018530	0.00164831	1.64164	0.292683	183
sample_218_c_000000047667	0.00801179	15.6246	0.288577	183
sample_238_c_000000004027	0.0020841	2.25698	0.283784	183
sample_199_c_000000031963	0.00157848	1.16903	0.263158	183
sample_223_c_000000009403	0.00268349	3.00378	0.228571	183
sample_236_c_000000034509	0.000413014	0.584909	0.222222	183
sample_175_c_000000006184	0.00574794	4.89894	0.20202	183
sample_175_c_000000062672	0.00650297	2.83768	0.2	183
sample_239_c_000000057958	0.00176731	1.40476	0.138889	183
sample_191_c_000000002291	0.00381528	4.40176	0.125	183
sample_229_c_000000032597	0.00177348	1.03146	0.12	183
sample_176_c_000000047345	0.00240313	2.43188	0.102041	183
sample_233_c_000000038583	0.000273844	0.0822594	0	183
sample_175_c_000000024423	0.000288492	0.0548396	0	183
sample_236_c_000000035068	0.000255174	0.310849	0	183
sample_176_c_000000060673	0.000133325	0	N/A	183
sample_224_c_000000056995	0.000246546	0.0522348	6	185
sample_197_c_000000011225	0.000662152	0.45676	3.66667	185
sample_241_c_000000006910	0.000418003	0.483136	3.5	185
sample_187_c_000000042563	0.000447446	0.19765	2.66667	185
sample_218_c_000000037252	0.000320212	0.32625	2.5	185
sample_183_c_000000035704	0.000367795	0.21324	2.33333	185
sample_185_c_000000017139	0.000596503	0.533476	1.75	185
sample_176_c_000000033126	0.000679476	0.220897	1.5	185
sample_183_c_000000077195	0.000508381	0.704019	1.42105	185
sample_185_c_000000059280	0.000309246	0.102826	1.28571	185
sample_191_c_000000006479	0.000693121	0.210966	1.25	185
sample_192_c_000000003616	0.00149064	1.20388	1.14286	185
sample_185_c_000000014251	0.00120753	1.02987	1.125	185
sample_183_c_000000048687	0.00100727	1.17112	1.07692	185
sample_231_c_000000033992	0.000790894	0.283299	1	185
sample_236_c_000000034509	0.000517468	0.818873	0.818182	185
sample_221_c_000000046842	0.00199194	3.196	0.798077	185
sample_187_c_000000034359	0.00113797	2.06545	0.794118	185
sample_185_c_000000009765	0.000395232	0.573638	0.769231	185
sample_192_c_000000054499	0.0026761	6.44798	0.693333	185
sample_185_c_000000085842	0.00241908	3.04001	0.604651	185
sample_180_c_000000017995	0.00195995	1.26712	0.586207	185
sample_229_c_000000000722	0.00180473	2.56946	0.575758	185
sample_178_c_000000021438	0.000662506	0.442902	0.571429	185
sample_221_c_000000015243	0.00170208	2.3551	0.532258	185
sample_176_c_000000049170	0.00160112	1.29747	0.515152	185
sample_180_c_000000058579	0.00106919	1.50007	0.505747	185
sample_187_c_000000023152	0.0021248	3.62016	0.454545	185
sample_176_c_000000059353	0.00168875	0.794901	0.416667	185
sample_185_c_000000024556	0.000876061	0.923636	0.409091	185
sample_314_c_000000025081	0.00278507	3.39547	0.402985	185
sample_210_c_000000003317	0.00532974	8.41829	0.392	185
sample_216_c_000000020545	0.0116346	32.9631	0.310606	185
sample_218_c_000000047667	0.00911879	17.7001	0.305755	185
sample_226_c_000000028968	0.00124059	1.01039	0.301887	185
sample_210_c_000000004268	0.0126644	16.4989	0.25937	185
sample_223_c_000000007661	0.000163859	0.0116077	N/A	185
sample_185_c_000000009765	0.000708181	0.399052	5	187
sample_218_c_000000037252	0.000258554	0.23925	4.5	187
sample_187_c_000000042563	0.000530398	0.341395	1.28571	187
sample_239_c_000000066668	0.000639564	1.20736	1.11765	187
sample_183_c_000000048687	0.000941211	0.275558	1	187
sample_227_c_000000042574	0.00129377	1.00402	0.681818	187
sample_241_c_000000006910	0.000470772	0.575162	0.666667	187
sample_314_c_000000025081	0.00225211	1.76431	0.666667	187
sample_192_c_000000054499	0.00272385	6.16662	0.633333	187
sample_239_c_000000075428	0.000783039	0.814332	0.592593	187
sample_187_c_000000034359	0.00211207	2.25908	0.558824	187
sample_221_c_000000015243	0.00248554	2.28073	0.534483	187
sample_224_c_000000027569	0.00505812	10.4431	0.468208	187
sample_180_c_000000058579	0.00111176	0.744478	0.421053	187
sample_187_c_000000023152	0.00241497	1.6517	0.405405	187
sample_226_c_000000028968	0.00110589	1.33423	0.338235	187
sample_236_c_000000034509	0.000375277	0.467927	0.333333	187
sample_218_c_000000047667	0.00642394	7.53247	0.30531	187
sample_216_c_000000020545	0.0112769	26.9575	0.269912	187
sample_197_c_000000011225	0.000470956	0.213155	0.25	187
sample_185_c_000000024556	0.000979031	0.744868	0.222222	187
sample_191_c_000000055425	0.000763547	0.52891	3.25	189
sample_192_c_000000048153	0.000488711	0.168289	2.5	189
sample_189_c_000000040179	0.000785511	0.312538	1.6	189
sample_180_c_000000017995	0.00109259	0.31678	1.33333	189
sample_218_c_000000037252	0.000352048	0.36975	1.125	189
sample_197_c_000000011225	0.000369187	0.152253	1	189
sample_227_c_000000042574	0.000967404	1.45582	1	189
sample_192_c_000000003616	0.00225478	2.45497	0.833333	189
sample_241_c_000000006910	0.000387343	0.598169	0.714286	189
sample_216_c_000000020545	0.0101844	12.0112	0.430233	189
sample_224_c_000000027569	0.00462621	12.7508	0.413462	189
sample_218_c_000000047667	0.00632131	5.52692	0.373494	189
sample_236_c_000000034509	0.000407838	0.428934	0.25	189
sample_206_c_000000053107	0.000484015	0.164312	N/A	189
sample_213_c_000000007291	0.000266915	0	N/A	189
sample_216_c_000000056331	0.000296087	0	N/A	189
sample_241_c_000000006910	0.000409361	0.46013	7.5	191
sample_192_c_000000003879	0.0004208	0.117229	6	191
sample_191_c_000000055005	0.000550767	0.285514	5.66667	191
sample_191_c_000000070859	0.000472065	0.194612	5	191
sample_199_c_000000008198	0.000747473	0.780535	4.23077	191
sample_185_c_000000086021	0.000218525	0.0723628	3	191
sample_191_c_000000042514	0.000814716	1.04638	3	191
sample_192_c_000000034774	0.000180188	0.0639877	2	191
sample_189_c_000000040179	0.000520372	0.144248	2	191
sample_191_c_000000011312	0.000728358	0.673098	2	191
sample_191_c_000000055425	0.000686242	0.312538	2	191
sample_191_c_000000055595	0.000841632	0.44814	1.57143	191
sample_203_c_000000043309	0.000253788	0.174517	1.33333	191
sample_216_c_000000024785	0.000673272	0.246144	1	191
sample_218_c_000000037252	0.000166798	0.1305	1	191
sample_191_c_000000021364	0.000350494	0.0721722	1	191
sample_213_c_000000056699	0.00172753	1.3316	0.96	191
sample_231_c_000000033992	0.0012967	1.18041	0.923077	191
sample_191_c_000000006479	0.00122493	1.14859	0.846154	191
sample_210_c_000000010057	0.00341884	3.6067	0.802198	191
sample_192_c_000000003026	0.000347653	0.183304	0.75	191
sample_191_c_000000076950	0.000925409	0.512544	0.7	191
sample_236_c_000000034509	0.000552748	0.818873	0.666667	191
sample_191_c_000000082365	0.00124505	1.47707	0.666667	191
sample_192_c_000000037023	0.00342927	4.81602	0.65	191
sample_221_c_000000012845	0.00215803	1.83959	0.592593	191
sample_192_c_000000003616	0.00168164	3.23395	0.555556	191
sample_192_c_000000054499	0.00242759	5.41631	0.529412	191
sample_176_c_000000049170	0.00176832	2.20569	0.457143	191
sample_180_c_000000016459	0.00191902	1.60388	0.411765	191
sample_224_c_000000027569	0.00456184	11.773	0.397059	191
sample_197_c_000000011225	0.000743811	1.33983	0.37931	191
sample_178_c_000000021438	0.000894157	0.701262	0.307692	191
sample_229_c_000000010390	0.00373827	7.82346	0.284483	191
sample_216_c_000000020545	0.00849324	13.6368	0.262009	191
sample_194_c_000000046299	0.00360913	4.06145	0.23741	191
sample_223_c_000000009403	0.00376999	5.66426	0.191489	191
sample_191_c_000000002291	0.00392111	5.88235	0.174757	191
sample_191_c_000000003961	0.000902209	0.785587	0.166667	191
sample_191_c_000000025272	0.00439495	7.24139	0.163934	191
sample_194_c_000000033851	0.000910391	1.3355	0.159091	191
sample_192_c_000000026514	0.0021989	2.1702	0.145455	191
sample_205_c_000000040863	0.00101633	1.5188	0.0961538	191
sample_197_c_000000032667	0.000567133	0.392794	0.0769231	191
sample_178_c_000000052639	6.67408e-05	0	N/A	191
sample_224_c_000000017428	0.000407383	0.0542143	N/A	191
sample_231_c_000000017241	0.000361736	0.0180431	N/A	191
sample_206_c_000000043527	0.000423074	0	N/A	191
sample_206_c_000000053107	0.000206783	0	N/A	191
sample_208_c_000000054450	0.000252668	0	N/A	191
sample_187_c_000000042563	0.000601309	0.143745	N/A	191
sample_199_c_000000036648	0.000283371	0.0541292	N/A	191
sample_213_c_000000009490	0.000347393	0.0923873	N/A	191
sample_216_c_000000056331	0.000476191	0	N/A	191
sample_210_c_000000038169	0.000172843	0.0250633	N/A	191
sample_213_c_000000007291	0.000280957	0	N/A	191
sample_192_c_000000048153	0.00034943	0	N/A	191
sample_192_c_000000048928	0.000282913	0	N/A	191
sample_187_c_000000049199	0.000282178	0.0180431	N/A	191
sample_199_c_000000008198	0.000486131	0.367838	4.5	192
sample_218_c_000000037252	0.000205112	0.261	2.66667	192
sample_191_c_000000055005	0.000346282	0.185584	2.25	192
sample_192_c_000000034774	0.000195464	0.0639877	2	192
sample_191_c_000000042514	0.000863544	0.877608	1.625	192
sample_192_c_000000003026	0.000305419	0.183304	1.33333	192
sample_203_c_000000043309	0.000182365	0.193907	1.25	192
sample_241_c_000000006910	0.000279445	0.345097	1	192
sample_206_c_000000043527	0.000426742	0.0523725	1	192
sample_210_c_000000038169	0.000124091	0.0501266	1	192
sample_191_c_000000070859	0.000266261	0.0324354	1	192
sample_178_c_000000021438	0.000585976	0.627445	0.888889	192
sample_192_c_000000003616	0.00137622	3.06872	0.815385	192
sample_191_c_000000006479	0.000927999	0.984506	0.73913	192
sample_210_c_000000010057	0.00321276	4.23556	0.649254	192
sample_231_c_000000033992	0.000678465	0.755465	0.6	192
sample_197_c_000000011225	0.000546829	0.578563	0.545455	192
sample_176_c_000000049170	0.00147123	1.8597	0.537037	192
sample_192_c_000000037023	0.00342767	4.67743	0.511905	192
sample_192_c_000000054499	0.00214846	3.21227	0.505882	192
sample_224_c_000000027569	0.00415459	7.50968	0.487603	192
sample_191_c_000000076950	0.000929286	0.40464	0.4	192
sample_191_c_000000082365	0.00115024	0.83383	0.388889	192
sample_229_c_000000010390	0.00338155	6.12271	0.367816	192
sample_216_c_000000024785	0.000616132	0.300842	0.285714	192
sample_216_c_000000020545	0.00781619	9.84376	0.259494	192
sample_191_c_000000002291	0.0031924	3.7615	0.24	192
sample_223_c_000000009403	0.00349409	4.2482	0.229508	192
sample_194_c_000000046299	0.00352099	3.24475	0.215909	192
sample_192_c_000000026514	0.00281566	3.00134	0.205128	192
sample_236_c_000000034509	0.000345224	0.467927	0.2	192
sample_191_c_000000025272	0.0034121	3.37495	0.1875	192
sample_191_c_000000003961	0.000666695	0.680842	0.181818	192
sample_205_c_000000040863	0.000887271	1.57117	0.0909091	192
sample_194_c_000000033851	0.000781918	0.890332	0.03125	192
sample_213_c_000000007291	0.000364063	0.165207	0	192
sample_213_c_000000009490	0.000288041	0.0615915	0	192
sample_191_c_000000021364	0.000235634	0.0180431	0	192
sample_191_c_000000055595	0.00057916	0.174277	0	192
sample_231_c_000000017241	0.00014912	0.0360861	N/A	192
sample_224_c_000000017428	0.000213717	0.0542143	N/A	192
sample_216_c_000000056331	0.000144449	0	N/A	192
sample_199_c_000000036648	0.00016999	0.0180431	N/A	192
sample_197_c_000000032667	0.000245364	0	N/A	192
sample_206_c_000000053107	0.000129791	0.164312	N/A	192
sample_185_c_000000086021	0.00020679	0	N/A	192
sample_187_c_000000049199	0.000206594	0.0360861	N/A	192
sample_189_c_000000040179	0.000309426	0.0240414	N/A	192
sample_208_c_000000054450	0.00058236	0	N/A	192
sample_191_c_000000011312	6.03885e-05	0	N/A	192
sample_191_c_000000055425	0.000276763	0.0480827	N/A	192
sample_192_c_000000048153	0.000170646	0	N/A	192
sample_192_c_000000048928	0.000165631	0.0541292	N/A	192
sample_218_c_000000037252	0.000270422	0.348	14	194
sample_178_c_000000021438	0.000692446	0.442902	2	194
sample_197_c_000000039525	0.000563798	0.0782636	2	194
sample_205_c_000000040652	0.00045641	0.0782636	2	194
sample_231_c_000000033992	0.00108955	0.330516	1	194
sample_210_c_000000010057	0.00405167	3.71768	0.857143	194
sample_241_c_000000006910	0.000366512	0.690195	0.8125	194
sample_205_c_000000006874	0.002267	1.59171	0.758621	194
sample_180_c_000000007238	0.000401173	0.130852	0.666667	194
sample_191_c_000000006479	0.000861431	0.492253	0.615385	194
sample_192_c_000000003616	0.00121769	1.43994	0.580645	194
sample_176_c_000000049170	0.0018423	2.0327	0.547619	194
sample_314_c_000000025081	0.00327367	3.86152	0.542857	194
sample_191_c_000000052187	0.000391498	0.0782616	0.5	194
sample_191_c_000000055425	0.000338192	0.0961654	0.5	194
sample_210_c_000000003317	0.00504273	6.72617	0.494949	194
sample_192_c_000000054499	0.00307385	6.51832	0.468927	194
sample_132_c_000000049988	0.00838104	6.75676	0.45045	194
sample_224_c_000000027569	0.00368827	9.11331	0.427632	194
sample_197_c_000000011225	0.000880538	1.64434	0.411765	194
sample_229_c_000000010390	0.0031523	4.67707	0.397059	194
sample_236_c_000000034509	0.000502997	0.779879	0.375	194
sample_196_c_000000053733	0.00040855	0.104351	0.333333	194
sample_216_c_000000020545	0.0104572	20.8164	0.294461	194
sample_218_c_000000047667	0.00646927	10.121	0.284848	194
sample_205_c_000000040863	0.000671823	0.392794	0.25	194
sample_194_c_000000046299	0.00373247	3.92901	0.177778	194
sample_191_c_000000003961	0.000661529	0.680842	0.130435	194
sample_194_c_000000033851	0.000795477	0.942705	0.129032	194
sample_192_c_000000026514	0.00203944	1.63919	0.113636	194
sample_192_c_000000003026	0.000313664	0.20949	0	194
sample_206_c_000000043527	0.000428177	0.235676	0	194
sample_211_c_000000015891	0.000324323	0.0262061	0	194
sample_192_c_000000034774	0.000228354	0.0426585	0	194
sample_192_c_000000048462	0.00045507	0.0521757	0	194
sample_197_c_000000032667	0.000291059	0.130931	N/A	194
sample_216_c_000000056331	9.74501e-05	0	N/A	194
sample_203_c_000000043309	0.000233202	0.0581722	N/A	194
sample_206_c_000000053107	0.000109796	0	N/A	194
sample_210_c_000000038169	0.000148347	0.0501266	N/A	194
sample_213_c_000000007291	0.000364218	0	N/A	194
sample_213_c_000000009490	0.000293659	0	N/A	194
sample_213_c_000000009557	0.00031	0	N/A	194
sample_189_c_000000040179	0.000397037	0.0480827	N/A	194
sample_192_c_000000048153	0.000291748	0	N/A	194
sample_194_c_000000030848	0.000301748	0	N/A	194
sample_191_c_000000052187	0.000387965	0.156523	5	196
sample_197_c_000000003046	0.000740575	0.338226	2.5	196
sample_196_c_000000054207	0.000660129	0.293129	2.25	196
sample_180_c_000000007238	0.000487053	0.0785114	2	196
sample_206_c_000000044228	0.000415504	0.0676453	2	196
sample_192_c_000000048462	0.000347514	0.0782636	2	196
sample_205_c_000000040652	0.000338178	0.0782636	2	196
sample_210_c_000000038169	0.000189339	0.100253	2	196
sample_194_c_000000030848	0.000401448	0.0782636	2	196
sample_196_c_000000041514	0.00022203	0.0848487	1.83333	196
sample_192_c_000000003026	0.000363649	0.366607	1.5	196
sample_191_c_000000006479	0.000757225	0.679778	1.3	196
sample_203_c_000000043309	0.000295934	0.174517	1.25	196
sample_197_c_000000054075	0.000275286	0.11301	1.18182	196
sample_196_c_000000053733	0.000508441	0.0521757	1	196
sample_205_c_000000006874	0.00244639	6.11716	0.813725	196
sample_210_c_000000010057	0.00486105	4.0506	0.753247	196
sample_231_c_000000033992	0.000682596	0.377733	0.75	196
sample_178_c_000000021438	0.000565965	0.184543	0.666667	196
sample_241_c_000000006910	0.000290688	0.414117	0.666667	196
sample_236_c_000000034509	0.000403684	0.662897	0.555556	196
sample_211_c_000000015891	0.000373211	0.0786184	0.5	196
sample_192_c_000000054499	0.00323825	8.76926	0.472103	196
sample_197_c_000000011225	0.000933635	1.85749	0.447368	196
sample_132_c_000000049988	0.00907463	13.2017	0.404669	196
sample_197_c_000000013719	0.0021297	3.44264	0.4	196
sample_224_c_000000027569	0.00350649	4.14597	0.39726	196
sample_226_c_000000028968	0.00116711	1.04925	0.369565	196
sample_176_c_000000049170	0.00120541	0.648733	0.333333	196
sample_218_c_000000037252	0.000280237	0.67425	0.291667	196
sample_216_c_000000020545	0.00836277	12.824	0.260465	196
sample_194_c_000000033851	0.000906608	0.261862	0.125	196
sample_191_c_000000003961	0.000698105	0.0785587	0	196
sample_197_c_000000039525	0.00034623	0.0521757	0	196
sample_205_c_000000040863	0.000596088	0.0261862	N/A	196
sample_206_c_000000043527	0.000344358	0	N/A	196
sample_213_c_000000009490	0.000278417	0.123183	N/A	196
sample_213_c_000000009557	0.000334484	0	N/A	196
sample_192_c_000000034774	0.000302913	0.0639877	N/A	196
sample_216_c_000000056331	0.000427984	0	N/A	196
sample_197_c_000000032667	0.000374677	0	N/A	196
sample_196_c_000000054207	0.000596091	0.248033	2.66667	197
sample_197_c_000000003046	0.000574954	0.180387	2.5	197
sample_196_c_000000041514	0.000266045	0.0357258	2.5	197
sample_241_c_000000006910	0.000316184	0.276078	2	197
sample_203_c_000000043309	0.000305189	0.0581722	2	197
sample_191_c_000000006479	0.000862117	0.539134	1.875	197
sample_197_c_000000054075	0.000273379	0.0753399	1.6	197
sample_197_c_000000039525	0.000431895	0.130439	1.5	197
sample_231_c_000000033992	0.000872115	0.330516	1.33333	197
sample_206_c_000000044228	0.000365655	0.157839	1.33333	197
sample_191_c_000000052187	0.000445495	0.0521744	1	197
sample_191_c_000000003961	0.000610508	0.0523725	1	197
sample_210_c_000000038169	0.000200663	0.250633	1	197
sample_211_c_000000015891	0.000362012	0.0524123	1	197
sample_197_c_000000032667	0.00025784	0.0523725	1	197
sample_194_c_000000030848	0.000457108	0.0521757	1	197
sample_178_c_000000021438	0.000608436	0.479811	0.857143	197
sample_218_c_000000037252	0.00024454	0.5655	0.733333	197
sample_194_c_000000033851	0.000604463	0.314235	0.714286	197
sample_205_c_000000006874	0.00218194	4.74392	0.686047	197
sample_205_c_000000040652	0.000362289	0.130439	0.666667	197
sample_176_c_000000049170	0.00148052	1.01635	0.56	197
sample_224_c_000000027569	0.00311043	2.69879	0.548387	197
sample_196_c_000000053733	0.000381317	0.104351	0.5	197
sample_205_c_000000040863	0.000925265	0.654656	0.470588	197
sample_192_c_000000054499	0.00326646	8.46444	0.469828	197
sample_197_c_000000011225	0.00100548	2.04019	0.414634	197
sample_132_c_000000049988	0.00912631	12.5087	0.41453	197
sample_236_c_000000034509	0.0004972	0.545915	0.333333	197
sample_197_c_000000013719	0.0030025	2.97584	0.277778	197
sample_216_c_000000020545	0.00894557	11.5145	0.235	197
sample_213_c_000000009557	0.000474968	0.0260702	0	197
sample_180_c_000000007238	0.000314408	0.0261705	0	197
sample_192_c_000000034774	0.00025241	0.0426585	0	197
sample_192_c_000000048462	0.000365837	0.0260879	0	197
sample_192_c_000000003026	0.000244601	0	N/A	197
sample_213_c_000000009490	0.000251686	0	N/A	197
sample_206_c_000000043527	0.000441858	0.0523725	N/A	197
sample_231_c_000000017241	0.000257319	0.144344	3	199
sample_199_c_000000036648	0.000229011	0.144344	2.5	199
sample_199_c_000000040358	0.000727546	1.23857	2.07692	199
sample_220_c_000000046267	0.000316055	0.322968	1.5	199
sample_213_c_000000056699	0.00212565	1.85724	1.48276	199
sample_199_c_000000008198	0.00028139	0.439612	1.375	199
sample_241_c_000000006910	0.0003144	0.39111	0.888889	199
sample_218_c_000000037252	0.000249481	0.32625	0.875	199
sample_199_c_000000040221	0.00125484	2.07593	0.826087	199
sample_226_c_000000025694	0.000797985	0.48329	0.8	199
sample_199_c_000000066614	0.000495969	0.755898	0.714286	199
sample_226_c_000000009492	0.000526921	0.971104	0.695652	199
sample_239_c_000000075428	0.00063125	0.962393	0.633333	199
sample_192_c_000000003616	0.00225774	4.43783	0.621359	199
sample_199_c_000000032582	0.00070187	1.97887	0.539474	199
sample_239_c_000000038879	0.00303937	4.67711	0.516129	199
sample_199_c_000000082709	0.00182285	3.30267	0.509804	199
sample_210_c_000000003317	0.00460155	12.141	0.488889	199
sample_314_c_000000025081	0.00496519	9.38748	0.465909	199
sample_226_c_000000028968	0.000756595	1.21765	0.345455	199
sample_229_c_000000010390	0.00466802	3.14639	0.333333	199
sample_229_c_000000040978	0.00108127	1.18333	0.302326	199
sample_236_c_000000034509	0.000369985	0.584909	0.3	199
sample_216_c_000000020545	0.00488655	10.4308	0.269006	199
sample_213_c_000000036771	0.00440964	7.23456	0.211429	199
sample_221_c_000000038694	0.00316085	4.05822	0.181818	199
sample_199_c_000000021857	0.00285614	6.69422	0.150685	199
sample_215_c_000000041329	0.00417581	3.68928	0.0697674	199
sample_185_c_000000086021	0.000207226	0.108544	N/A	199
sample_187_c_000000049199	0.000204666	0.0902153	N/A	199
sample_191_c_000000021364	0.000266852	0.0721722	N/A	199
sample_192_c_000000048928	0.000190467	0.0902153	N/A	199
sample_224_c_000000017428	0.000211527	0.0361428	N/A	199
sample_199_c_000000008522	0.000190273	0.188103	N/A	199
sample_231_c_000000016737	0.000863286	0.771791	4.14286	2
sample_13_c_000000015799	0.000215247	0.155269	2.5	2
sample_91_c_000000051070	0.00173844	5.0979	2.5	2
sample_13_c_000000022399	0.00116093	1.9018	1.66667	2
sample_20_c_000000005138	0.000242542	0.358044	1.55556	2
sample_49_c_000000067482	0.000596972	0.294002	1.5	2
sample_2_c_000000018185	0.000573671	0.60013	1.44444	2
sample_49_c_000000020430	0.00107603	0.729047	1.22222	2
sample_71_c_000000011648	0.000525397	0.873458	1.21429	2
sample_71_c_000000005580	0.00212881	3.99546	1.17647	2
sample_69_c_000000004787	0.0017575	3.50291	0.9	2
sample_94_c_000000039173	0.00081185	1.12198	0.857143	2
sample_2_c_000000066430	0.00188526	1.45484	0.85	2
sample_202_c_000000018297	0.00288552	3.84756	0.75	2
sample_85_c_000000049890	0.00331892	5.76888	0.714286	2
sample_41_c_000000003173	0.00197628	1.74006	0.685714	2
sample_2_c_000000045041	0.000852413	1.4034	0.607143	2
sample_202_c_000000042518	0.0010788	3.21312	0.590909	2
sample_67_c_000000031187	0.00244691	1.99672	0.533333	2
sample_97_c_000000030692	0.00143306	1.13554	0.52	2
sample_4_c_000000066644	0.00177379	3.34833	0.5	2
sample_91_c_000000001975	0.00378093	6.43491	0.481818	2
sample_91_c_000000006863	0.000916585	2.05607	0.454545	2
sample_12_c_000000042603	0.00106035	0.689076	0.421053	2
sample_75_c_000000040984	0.00169824	1.31261	0.411765	2
sample_26_c_000000021192	0.00166219	2.84048	0.409091	2
sample_61_c_000000028815	0.000908977	1.56292	0.40625	2
sample_95_c_000000041059	0.00222359	5.69795	0.39196	2
sample_71_c_000000058925	0.00172054	2.42786	0.370968	2
sample_282_c_000000034480	0.00689007	8.63629	0.28972	2
sample_49_c_000000035723	0.001503	1.64377	0.272727	2
sample_61_c_000000028828	0.00337913	3.80112	0.25	2
sample_2_c_000000044903	0.00209039	1.10676	0.214286	2
sample_12_c_000000030518	0.00115386	2.27551	N/A	2
sample_30_c_000000026886	0.00038797	0.0265851	N/A	2
sample_34_c_000000029649	0.000307697	0.238284	5	20
sample_59_c_000000016321	0.000651486	0.477985	2.63636	20
sample_53_c_000000054045	0.00140436	1.65767	2.35	20
sample_231_c_000000016737	0.00126467	2.09027	2.22581	20
sample_15_c_000000036279	0.00255728	3.39502	1.88	20
sample_192_c_000000054499	0.0009694	0.539286	1.85714	20
sample_13_c_000000015799	0.000211264	0.199632	1.66667	20
sample_91_c_000000051070	0.00227492	7.30849	1.33333	20
sample_49_c_000000067482	0.000884413	0.441004	1.25	20
sample_20_c_000000076960	0.00239345	4.24983	0.981818	20
sample_71_c_000000005580	0.00235947	3.88748	0.972222	20
sample_69_c_000000004787	0.00153133	2.32436	0.911765	20
sample_20_c_000000005138	0.000313134	0.264641	0.857143	20
sample_20_c_000000054115	0.00103864	2.55916	0.842857	20
sample_37_c_000000008738	0.00186038	2.77364	0.837209	20
sample_24_c_000000044644	0.00081907	1.0017	0.818182	20
sample_202_c_000000055279	0.00150547	3.65585	0.768293	20
sample_34_c_000000008772	0.000612795	0.349587	0.714286	20
sample_43_c_000000062638	0.00130337	1.1314	0.7	20
sample_85_c_000000049890	0.00384072	5.58861	0.631579	20
sample_34_c_000000043141	0.000730502	0.550693	0.607143	20
sample_202_c_000000018297	0.00336347	5.86295	0.6	20
sample_202_c_000000022734	0.0060872	7.86141	0.578947	20
sample_20_c_000000067506	0.00396256	10.1156	0.559006	20
sample_49_c_000000054510	0.00252435	1.85927	0.526316	20
sample_8_c_000000012340	0.00342243	4.93218	0.509615	20
sample_53_c_000000031144	0.00191067	2.89026	0.508197	20
sample_61_c_000000028828	0.00365203	6.27567	0.507143	20
sample_26_c_000000021192	0.00169948	3.14346	0.5	20
sample_91_c_000000001975	0.00459243	9.80931	0.5	20
sample_8_c_000000051297	0.00578551	8.66067	0.452555	20
sample_49_c_000000035723	0.00148723	3.09186	0.444444	20
sample_71_c_000000011648	0.00153472	4.8859	0.42735	20
sample_49_c_000000029225	0.00372991	5.22151	0.419643	20
sample_202_c_000000042518	0.00121734	3.14107	0.414062	20
sample_71_c_000000058925	0.0035617	2.62321	0.40625	20
sample_41_c_000000003173	0.00182746	1.48417	0.4	20
sample_202_c_000000034015	0.00263031	3.33428	0.384615	20
sample_91_c_000000006863	0.0010762	2.01653	0.361111	20
sample_61_c_000000035977	0.00293903	5.63116	0.349693	20
sample_202_c_000000013294	0.00112149	0.485811	0.315789	20
sample_282_c_000000034480	0.00572196	9.10237	0.30131	20
sample_34_c_000000050271	0.00356821	6.30403	0.275281	20
sample_95_c_000000041059	0.00379152	11.7796	0.251111	20
sample_26_c_000000079062	0.00229725	1.42814	0.166667	20
sample_59_c_000000012015	0.00703314	6.18698	0.153061	20
sample_43_c_000000070858	0.000422761	0.128143	0	20
sample_20_c_000000026974	0.000517406	0.104793	N/A	20
sample_202_c_000000032556	0.000278452	0.191246	5	202
sample_61_c_000000019756	0.000523052	0.427479	4	202
sample_34_c_000000065878	0.000840973	0.512926	3.66667	202
sample_47_c_000000044477	0.000704004	0.870992	3.23077	202
sample_15_c_000000036279	0.00250398	2.02873	3	202
sample_13_c_000000015799	0.00034759	0.155269	2.5	202
sample_231_c_000000016737	0.00140837	2.26714	2.25714	202
sample_53_c_000000054045	0.00121412	1.72871	1.875	202
sample_43_c_000000062638	0.000946212	2.41885	1.8	202
sample_69_c_000000004787	0.00134438	1.8333	1.38889	202
sample_71_c_000000005580	0.00195209	2.91561	1.16	202
sample_20_c_000000005138	0.000358905	0.280208	1.125	202
sample_91_c_000000006863	0.000981618	1.46297	1.05556	202
sample_202_c_000000026428	0.00837428	8.3583	1	202
sample_202_c_000000055279	0.00119316	2.47897	0.903846	202
sample_24_c_000000044644	0.000743913	1.3523	0.857143	202
sample_20_c_000000054115	0.000920587	1.94718	0.733333	202
sample_53_c_000000031144	0.00188325	3.72456	0.690141	202
sample_49_c_000000067482	0.000583421	0.245002	0.666667	202
sample_202_c_000000034015	0.00190466	3.87909	0.66	202
sample_202_c_000000022734	0.0040063	5.74307	0.641791	202
sample_8_c_000000051297	0.00366217	8.57858	0.603306	202
sample_20_c_000000067506	0.00380212	5.56924	0.602273	202
sample_91_c_000000051070	0.00243809	6.31598	0.6	202
sample_202_c_000000013294	0.000989521	1.25641	0.6	202
sample_8_c_000000012340	0.00369252	7.06199	0.597015	202
sample_85_c_000000049890	0.00529753	5.04777	0.555556	202
sample_202_c_000000037084	0.000445709	0.232807	0.555556	202
sample_202_c_000000037988	0.000771053	0.419088	0.555556	202
sample_91_c_000000001975	0.00460208	6.39567	0.519231	202
sample_49_c_000000029225	0.00267662	3.01615	0.5	202
sample_37_c_000000008738	0.00192748	3.53274	0.477612	202
sample_26_c_000000034150	0.000923904	0.314733	0.454545	202
sample_26_c_000000079062	0.00216309	1.26425	0.392857	202
sample_26_c_000000021192	0.0023494	4.20391	0.392405	202
sample_97_c_000000030692	0.00344117	3.25178	0.3875	202
sample_202_c_000000018297	0.00324188	4.76365	0.368421	202
sample_59_c_000000049114	0.00193273	1.91844	0.363636	202
sample_49_c_000000035723	0.00193466	3.24841	0.360656	202
sample_202_c_000000006313	0.00129842	1.96341	0.360656	202
sample_202_c_000000042518	0.000816797	1.91634	0.356322	202
sample_61_c_000000035977	0.00296081	5.56412	0.35	202
sample_75_c_000000040984	0.00400954	3.42307	0.311475	202
sample_59_c_000000012015	0.00351223	7.88268	0.300813	202
sample_71_c_000000011648	0.00100139	1.63773	0.295455	202
sample_49_c_000000033683	0.00200025	2.59442	0.293333	202
sample_95_c_000000041059	0.00359599	8.46059	0.287975	202
sample_34_c_000000050271	0.002884	7.41574	0.287736	202
sample_2_c_000000044903	0.00366501	3.16586	0.285714	202
sample_202_c_000000018765	0.00183418	3.81633	0.27551	202
sample_53_c_000000000703	0.00189155	1.18853	0.21875	202
sample_91_c_000000024697	0.0096578	11.9929	0.198444	202
sample_282_c_000000034480	0.00729293	7.59445	0.182796	202
sample_197_c_000000003046	0.000517953	0.180387	7	203
sample_231_c_000000033992	0.000952044	0.236083	3	203
sample_226_c_000000009492	0.000272795	0.26054	2.66667	203
sample_191_c_000000052187	0.000407763	0.104349	2	203
sample_211_c_000000015891	0.000389886	0.0786184	2	203
sample_194_c_000000030848	0.000574305	0.104351	2	203
sample_203_c_000000062832	0.000390191	0.307598	1.4	203
sample_196_c_000000054207	0.000567634	0.450968	1.22222	203
sample_180_c_000000007238	0.000360499	0.104682	1	203
sample_218_c_000000037252	0.000195608	0.19575	1	203
sample_196_c_000000053733	0.000406883	0.0521757	1	203
sample_197_c_000000039525	0.000358721	0.104351	1	203
sample_176_c_000000049170	0.00120378	0.540611	0.75	203
sample_178_c_000000021438	0.000584422	0.25836	0.75	203
sample_205_c_000000006874	0.00190391	3.30826	0.714286	203
sample_206_c_000000044228	0.000312792	0.112742	0.666667	203
sample_192_c_000000054499	0.00258696	5.65078	0.5625	203
sample_191_c_000000006479	0.00121434	0.867303	0.5	203
sample_203_c_000000043309	0.000203291	0.0581722	0.5	203
sample_239_c_000000075428	0.000845499	0.78472	0.48	203
sample_132_c_000000049988	0.00860694	15.0381	0.472028	203
sample_197_c_000000011225	0.000997758	1.97929	0.463415	203
sample_205_c_000000040863	0.000650584	0.366607	0.4	203
sample_231_c_000000013293	0.000418753	0.615688	0.388889	203
sample_236_c_000000034509	0.000407015	0.467927	0.375	203
sample_226_c_000000028968	0.00117429	1.30832	0.366667	203
sample_194_c_000000033851	0.000735659	0.20949	0.333333	203
sample_216_c_000000020545	0.00990964	11.2436	0.3	203
sample_203_c_000000068869	0.00316917	4.87767	0.281481	203
sample_218_c_000000047667	0.00498951	8.48861	0.277978	203
sample_229_c_000000010390	0.00529312	6.59042	0.254717	203
sample_197_c_000000032667	0.000431556	0.392794	0.25	203
sample_221_c_000000038694	0.0034428	2.1465	0.219512	203
sample_192_c_000000034774	0.000209153	0.127975	0.2	203
sample_213_c_000000036771	0.00449215	3.09082	0.128205	203
sample_241_c_000000006910	0.000416891	0.368104	0.111111	203
sample_191_c_000000003961	0.000684828	0.183304	0	203
sample_192_c_000000048462	0.000395122	0.0260879	0	203
sample_192_c_000000003026	0.000219641	0	N/A	203
sample_220_c_000000046267	0.000157853	0	N/A	203
sample_210_c_000000038169	0.000100805	0	N/A	203
sample_213_c_000000009490	0.000222462	0	N/A	203
sample_213_c_000000009557	0.000418168	0.0521404	N/A	203
sample_205_c_000000040652	0.000308653	0.0260879	N/A	203
sample_206_c_000000043527	0.000456591	0	N/A	203
sample_220_c_000000046267	0.00043706	0.553659	5	205
sample_196_c_000000054207	0.000625156	0.135291	5	205
sample_241_c_000000006910	0.00034868	0.322091	4	205
sample_197_c_000000003046	0.00050774	0.112742	4	205
sample_197_c_000000039525	0.000560289	0.156527	4	205
sample_206_c_000000056042	0.00112095	0.686124	1.18519	205
sample_226_c_000000009492	0.000977091	1.61061	1.03846	205
sample_203_c_000000043309	0.000360797	0.0581722	1	205
sample_180_c_000000007238	0.000478349	0.0523409	1	205
sample_205_c_000000005156	0.00135027	2.64301	1	205
sample_206_c_000000044228	0.000248301	0.0450968	1	205
sample_205_c_000000006874	0.00220654	5.08723	0.878049	205
sample_192_c_000000054499	0.00275743	7.38587	0.507772	205
sample_236_c_000000034509	0.000472546	0.506921	0.5	205
sample_191_c_000000052187	0.000363034	0.0782616	0.5	205
sample_218_c_000000037252	0.000262533	0.10875	0.5	205
sample_132_c_000000049988	0.00900409	11.3999	0.41048	205
sample_216_c_000000020545	0.00746465	5.68952	0.338235	205
sample_229_c_000000010390	0.0051376	10.8423	0.335616	205
sample_197_c_000000013719	0.00335601	3.03419	0.21875	205
sample_221_c_000000038694	0.0036747	1.67695	0.210526	205
sample_213_c_000000036771	0.00378537	2.75117	0.205882	205
sample_197_c_000000011225	0.00117673	1.30938	0.205882	205
sample_213_c_000000009557	0.000409282	0.0260702	0	205
sample_196_c_000000053733	0.000380104	0.0260879	0	205
sample_205_c_000000040652	0.00060566	0.0521757	0	205
sample_105_c_000000018935	0.000592756	0.440584	N/A	205
sample_192_c_000000034774	0.000413684	0.0426585	N/A	205
sample_192_c_000000048462	0.000399291	0	N/A	205
sample_194_c_000000030848	0.000309432	0.0260879	N/A	205
sample_211_c_000000015891	0.000494427	0	N/A	205
sample_220_c_000000046267	0.000440755	0.922765	2.6	206
sample_191_c_000000052187	0.000479612	0.0782616	2	206
sample_197_c_000000003046	0.000467646	0.180387	2	206
sample_206_c_000000054987	0.000367308	0.18731	1.66667	206
sample_218_c_000000037252	0.00027362	0.10875	1.5	206
sample_226_c_000000009492	0.000766423	1.3027	1.36364	206
sample_241_c_000000006910	0.000388595	0.598169	1.33333	206
sample_180_c_000000016459	0.00233402	1.48051	1.15385	206
sample_180_c_000000007238	0.000534748	0.0523409	1	206
sample_213_c_000000009557	0.000482196	0.0521404	1	206
sample_196_c_000000054207	0.000643125	0.0450968	1	206
sample_192_c_000000048462	0.000490153	0.0521757	1	206
sample_205_c_000000005156	0.00125275	2.26543	0.75	206
sample_197_c_000000011225	0.00120543	0.852619	0.733333	206
sample_205_c_000000006874	0.00244624	6.30442	0.726415	206
sample_206_c_000000056042	0.000993808	1.08724	0.5625	206
sample_236_c_000000034509	0.000434745	0.623903	0.5	206
sample_192_c_000000054499	0.00265384	7.76103	0.480392	206
sample_314_c_000000004792	0.00751846	7.52768	0.445946	206
sample_132_c_000000049988	0.00922334	15.6618	0.384615	206
sample_233_c_000000066197	0.0132914	10.0631	0.333333	206
sample_229_c_000000010390	0.00596452	14.4989	0.317308	206
sample_221_c_000000038694	0.00329599	2.1465	0.236842	206
sample_197_c_000000039525	0.000559426	0.156527	0.2	206
sample_216_c_000000020545	0.0093924	8.66974	0.186567	206
sample_213_c_000000036771	0.00443399	3.83805	0.148936	206
sample_211_c_000000015891	0.000284978	0.0262061	0	206
sample_196_c_000000053733	0.000473737	0.0521757	0	206
sample_194_c_000000030848	0.00030072	0.0260879	0	206
sample_105_c_000000018935	0.000410054	0.220292	N/A	206
sample_221_c_000000050268	0.000638903	0.0604257	N/A	206
sample_205_c_000000040652	0.000425416	0.0260879	N/A	206
sample_206_c_000000044228	0.000380286	0.0901937	N/A	206
sample_241_c_000000006910	0.000378977	0.575162	1	208
sample_215_c_000000009690	0.000747571	0.0948011	1	208
sample_208_c_000000004525	0.000516419	0.193569	1	208
sample_231_c_000000016737	0.00268437	4.90409	0.954198	208
sample_218_c_000000037252	0.000286877	0.32625	0.857143	208
sample_210_c_000000010057	0.0054148	8.34166	0.722944	208
sample_236_c_000000034509	0.000486234	0.779879	0.625	208
sample_221_c_000000050268	0.000427366	0.362554	0.6	208
sample_205_c_000000005156	0.00129638	2.83179	0.571429	208
sample_229_c_000000010390	0.00553191	4.54951	0.55814	208
sample_192_c_000000054499	0.00258248	6.98727	0.533333	208
sample_224_c_000000027569	0.004423	4.57621	0.506667	208
sample_208_c_000000003458	0.0021773	3.78466	0.344262	208
sample_191_c_000000076950	0.00367003	5.82681	0.310127	208
sample_218_c_000000047667	0.00255435	2.8684	0.296703	208
sample_197_c_000000013719	0.00221149	1.22535	0.166667	208
sample_224_c_000000020714	0.000319808	0.0818643	N/A	208
sample_199_c_000000040358	0.000496387	0.193992	9	210
sample_208_c_000000036473	0.000296808	0.141086	6	210
sample_105_c_000000018935	0.000979961	0.597936	4.66667	210
sample_210_c_000000067744	0.000332702	0.426675	2.66667	210
sample_213_c_000000056699	0.00045492	0.490591	2.5	210
sample_218_c_000000037252	0.000235281	0.348	2.2	210
sample_183_c_000000050337	0.00212206	1.48462	1.47368	210
sample_205_c_000000005156	0.0016309	3.20936	1.25	210
sample_208_c_000000004525	0.000924072	0.653294	1.09091	210
sample_210_c_000000020570	0.00215594	1.00666	1.08333	210
sample_226_c_000000009492	0.000211333	0.0710564	1	210
sample_210_c_000000041986	0.000346431	0.200089	1	210
sample_211_c_000000045074	0.000459559	0.501465	1	210
sample_210_c_000000000477	0.000723459	0.3893	1	210
sample_231_c_000000016737	0.00256859	4.80762	0.984962	210
sample_210_c_000000033553	0.000866736	0.628141	0.888889	210
sample_241_c_000000006910	0.000354982	0.437123	0.857143	210
sample_236_c_000000034509	0.000434189	0.740885	0.777778	210
sample_210_c_000000021928	0.00216243	4.03079	0.746269	210
sample_210_c_000000010057	0.00544203	7.63881	0.717822	210
sample_314_c_000000025081	0.00173779	1.73103	0.65	210
sample_231_c_000000013293	0.000660987	0.541805	0.615385	210
sample_211_c_000000047822	0.00135355	2.438	0.588235	210
sample_314_c_000000004792	0.00726272	11.0209	0.564885	210
sample_211_c_000000017001	0.000771388	0.758446	0.5	210
sample_192_c_000000054499	0.00268789	6.98727	0.475936	210
sample_132_c_000000049988	0.00997258	21.1019	0.458228	210
sample_221_c_000000050268	0.000951827	0.785534	0.454545	210
sample_224_c_000000027569	0.00414627	10.7952	0.452381	210
sample_210_c_000000003317	0.00152363	4.2303	0.40625	210
sample_223_c_000000024694	0.000920539	0.742419	0.4	210
sample_197_c_000000013719	0.00225609	1.0503	0.4	210
sample_229_c_000000010390	0.0054017	5.52745	0.394366	210
sample_215_c_000000061211	0.00105079	1.97603	0.363636	210
sample_210_c_000000004268	0.00464237	11.1318	0.311547	210
sample_211_c_000000034595	0.0022025	3.50457	0.277108	210
sample_208_c_000000003458	0.00177168	2.04116	0.272727	210
sample_216_c_000000020545	0.00754354	8.21819	0.230216	210
sample_211_c_000000002957	0.00599655	14.2994	0.212698	210
sample_213_c_000000036771	0.00529859	4.89097	0.211009	210
sample_221_c_000000038694	0.00515151	4.8967	0.173913	210
sample_196_c_000000053733	0.000563987	0.0260879	0	210
sample_205_c_000000040652	0.000440315	0.0260879	0	210
sample_191_c_000000011312	0.000353749	0.224366	N/A	210
sample_220_c_000000046267	0.000207256	0.0461382	N/A	210
sample_183_c_000000045869	0.000230478	0.0403104	N/A	210
sample_205_c_000000041086	0.000175326	0	N/A	210
sample_206_c_000000043790	0.000243881	0.0201552	N/A	210
sample_206_c_000000053107	5.9695e-05	0	N/A	210
sample_206_c_000000054987	0.000360312	0.0468274	N/A	210
sample_224_c_000000020714	0.000301868	0.0272881	N/A	210
sample_192_c_000000048462	0.000450124	0	N/A	210
sample_194_c_000000030848	0.00051211	0	N/A	210
sample_211_c_000000015891	0.000525167	0.0786184	N/A	210
sample_211_c_000000076519	0.00029617	0.0481556	N/A	210
sample_213_c_000000009557	0.000286649	0	N/A	210
sample_211_c_000000045074	0.000486025	0.3695	6	211
sample_210_c_000000067744	0.000454333	0.326281	3.5	211
sample_215_c_000000061211	0.000762227	0.318715	3	211
sample_183_c_000000045869	0.000354968	0.0604656	2	211
sample_224_c_000000020714	0.000487958	0.218305	1.5	211
sample_213_c_000000056699	0.00054327	0.420507	1.44444	211
sample_231_c_000000016737	0.00236407	4.10014	1.00926	211
sample_241_c_000000006910	0.000309922	0.345097	1	211
sample_105_c_000000018935	0.000350018	0.188822	1	211
sample_205_c_000000005156	0.00181467	4.90844	1	211
sample_211_c_000000047822	0.00151036	2.438	0.860465	211
sample_218_c_000000037252	0.000339415	0.41325	0.636364	211
sample_210_c_000000010057	0.00528288	6.88048	0.619718	211
sample_210_c_000000021928	0.00227009	2.97354	0.6	211
sample_314_c_000000025081	0.00149295	1.06525	0.555556	211
sample_210_c_000000003317	0.00185646	4.65333	0.521739	211
sample_314_c_000000004792	0.0084595	9.49569	0.513274	211
sample_236_c_000000034509	0.000400529	0.467927	0.5	211
sample_208_c_000000003458	0.00194553	1.31825	0.5	211
sample_192_c_000000054499	0.00266428	6.79969	0.466667	211
sample_224_c_000000027569	0.00447957	10.0129	0.449102	211
sample_210_c_000000000477	0.00102659	0.945442	0.416667	211
sample_132_c_000000049988	0.00976571	18.3645	0.414986	211
sample_210_c_000000033553	0.000847715	0.775939	0.4	211
sample_221_c_000000050268	0.000970047	1.22362	0.37931	211
sample_210_c_000000004268	0.00404301	6.52366	0.286738	211
sample_211_c_000000034595	0.00213425	3.68902	0.282353	211
sample_211_c_000000017001	0.00114791	1.3652	0.265306	211
sample_211_c_000000002957	0.00536913	10.4929	0.228448	211
sample_206_c_000000043790	0.000321368	0.0403104	0	211
sample_199_c_000000040358	0.000563529	0.17907	N/A	211
sample_205_c_000000041086	0.000289057	0.0201552	N/A	211
sample_208_c_000000036473	0.000282738	0.0403104	N/A	211
sample_210_c_000000041986	0.000394549	0.123132	N/A	211
sample_213_c_000000041824	0.000271532	0.254057	6.5	213
sample_218_c_000000037252	0.000242791	0.1305	5	213
sample_213_c_000000035681	0.00197425	3.12477	4.57143	213
sample_191_c_000000055595	0.000723394	0.07469	2	213
sample_224_c_000000020714	0.000425547	0.109152	2	213
sample_211_c_000000047822	0.00154998	1.20499	2	213
sample_210_c_000000067744	0.000559134	0.627463	1.83333	213
sample_215_c_000000065705	0.000377365	0.398198	1.8	213
sample_241_c_000000006910	0.000317316	0.276078	1.75	213
sample_213_c_000000056699	0.000638302	1.12135	1.625	213
sample_213_c_000000044888	0.000336906	0.290035	1.6	213
sample_210_c_000000021928	0.00163567	0.991179	0.833333	213
sample_180_c_000000017995	0.00201073	1.68137	0.682927	213
sample_314_c_000000004792	0.00830029	12.5461	0.674074	213
sample_205_c_000000005156	0.00197915	2.64301	0.666667	213
sample_215_c_000000009690	0.00116128	2.19939	0.533333	213
sample_192_c_000000054499	0.00263522	7.19829	0.465608	213
sample_314_c_000000025081	0.00307078	4.42743	0.457627	213
sample_210_c_000000003317	0.00125927	2.96121	0.452381	213
sample_132_c_000000049988	0.00970311	21.0672	0.41	213
sample_224_c_000000027569	0.00394338	11.7339	0.402913	213
sample_224_c_000000039642	0.00442252	3.80632	0.350877	213
sample_210_c_000000004268	0.00314104	8.1862	0.326284	213
sample_211_c_000000034595	0.00223031	2.09044	0.3	213
sample_211_c_000000017001	0.00766621	5.80753	0.293103	213
sample_221_c_000000038694	0.00336694	2.01234	0.27027	213
sample_236_c_000000034509	0.000349623	0.467927	0.25	213
sample_213_c_000000036771	0.00658177	6.48733	0.216783	213
sample_210_c_000000033553	0.00233391	2.21697	0.2	213
sample_216_c_000000020545	0.00920414	10.0695	0.176471	213
sample_210_c_000000000477	0.00069415	0.3893	0.166667	213
sample_221_c_000000050268	0.00086144	0.453193	0.130435	213
sample_216_c_000000024785	0.00103173	0.273493	0	213
sample_210_c_000000067744	0.0004904	0.301182	5	215
sample_218_c_000000060782	0.000441315	0.266634	1.6	215
sample_215_c_000000065705	0.000353237	0.298649	1.5	215
sample_215_c_000000014786	0.000421118	0.504327	1.07692	215
sample_213_c_000000056699	0.00065124	0.543155	1.07143	215
sample_191_c_000000055595	0.000639564	0.0995867	1	215
sample_241_c_000000006910	0.000300191	0.414117	1	215
sample_218_c_000000020453	0.000227618	0.0539113	1	215
sample_226_c_000000009492	0.000374236	0.165798	1	215
sample_180_c_000000017995	0.00318437	3.02159	0.887097	215
sample_218_c_000000037252	0.00025732	0.10875	0.666667	215
sample_314_c_000000004792	0.00778222	8.36408	0.630952	215
sample_224_c_000000020714	0.000463512	0.627626	0.625	215
sample_236_c_000000034509	0.000475051	0.584909	0.555556	215
sample_132_c_000000049988	0.00931124	19.7505	0.553371	215
sample_227_c_000000042574	0.00318246	1.95783	0.530612	215
sample_216_c_000000007180	0.00098156	2.09134	0.516667	215
sample_216_c_000000022851	0.000410403	0.278195	0.5	215
sample_192_c_000000054499	0.00290532	7.80792	0.482412	215
sample_215_c_000000009690	0.00107544	1.49786	0.471698	215
sample_314_c_000000025081	0.00355681	4.69374	0.435897	215
sample_210_c_000000003317	0.00205066	5.7109	0.418605	215
sample_224_c_000000039642	0.00436024	3.08621	0.410256	215
sample_221_c_000000050268	0.000989588	0.362554	0.375	215
sample_224_c_000000027569	0.00383145	12.2032	0.365741	215
sample_215_c_000000061211	0.00122234	2.29475	0.333333	215
sample_210_c_000000004268	0.00293396	7.46336	0.284345	215
sample_211_c_000000034595	0.00228357	2.70528	0.25	215
sample_216_c_000000020545	0.0088645	15.8042	0.233333	215
sample_218_c_000000005436	0.00154643	0.949347	0.216216	215
sample_210_c_000000033553	0.00249312	2.36477	0.148148	215
sample_215_c_000000041329	0.00275856	4.64576	0.144654	215
sample_216_c_000000071240	0.000517136	0.0210172	0	215
sample_220_c_000000046267	0.000262554	0	N/A	215
sample_215_c_000000038425	0.000319797	0.064319	N/A	215
sample_215_c_000000047846	0.000320751	0.0613196	N/A	215
sample_215_c_000000051373	0.000309821	0.021023	N/A	215
sample_216_c_000000037532	0.000196729	0	N/A	215
sample_224_c_000000020714	0.000495239	0.764067	4.5	216
[truncated: 3,183 more rows]
