# Supplementary material for: Host-linked virome assembly and turnover predict bacterial community structure in wastewater treatment systems
Source: ISME J. 2026 May 12;20(1):wrag120. doi: 10.1093/ismejo/wrag120 (PMC13273578; doi:10.1093/ismejo/wrag120)
Supplement: Supplementary_material_wrag120 [file Supplementary_material_wrag120.zip › Table S5. AT_microdiversity.xlsx]

## Sheet: Sheet 1
Table S5. Microdiversity of viruses in anaerobic treatment (AT) systems.
vOTU	Nucleotide diversity	Single nucleotide variant (per kbp)	pN/pS	Sample ID
sample_14_c_000000043411	0.00197661	3.13649	0.2	1
sample_254_c_000000012280	0.0216131	34.5412	0.232506	1
sample_92_c_000000027679	0.000787647	0.666178	0.25	1
sample_18_c_000000030218	0.00162905	1.99641	0.25	1
sample_38_c_000000003021	0.00390523	6.81418	0.275362	1
sample_1_c_000000013178	0.0010109	1.14736	0.285714	1
sample_79_c_000000008001	0.00188693	4.96859	0.293706	1
sample_174_c_000000034395	0.0214637	35.2196	0.305303	1
sample_258_c_000000001538	0.0101138	6.09881	0.305556	1
sample_31_c_000000016022	0.00206388	3.38336	0.327778	1
sample_11_c_000000002133	0.00213912	2.56504	0.333333	1
sample_7_c_000000034122	0.00149936	3.26807	0.346154	1
sample_250_c_000000000340	0.00681537	3.39251	0.348837	1
sample_27_c_000000033125	0.00164635	2.93396	0.363636	1
sample_52_c_000000048893	0.00176971	2.08567	0.388889	1
sample_19_c_000000033613	0.00333761	5.46868	0.39267	1
sample_292_c_000000021091	0.00726278	7.06187	0.408284	1
sample_76_c_000000043894	0.00182566	4.09245	0.417476	1
sample_18_c_000000049538	0.00305858	7.79505	0.433628	1
sample_7_c_000000023301	0.000929267	1.53084	0.461538	1
sample_63_c_000000026655	0.00269403	7.26132	0.463636	1
sample_60_c_000000040351	0.00195533	4.13603	0.47619	1
sample_70_c_000000024148	0.00526503	4.9701	0.528571	1
sample_246_c_000000001659	0.00700514	7.21572	0.55303	1
sample_58_c_000000010355	0.00276105	3.50434	0.555556	1
sample_3_c_000000030584	0.000992638	2.03361	0.612245	1
sample_50_c_000000020134	0.00216268	2.44278	0.7	1
sample_38_c_000000038600	0.00130536	1.94371	0.702703	1
sample_64_c_000000013003	0.00119849	1.65757	0.742857	1
sample_201_c_000000037255	0.00127724	0.770752	0.818182	1
sample_16_c_000000011511	0.00256573	2.92879	0.875	1
sample_78_c_000000031260	0.00172973	0.986879	0.95	1
sample_292_c_000000050713	0.0115033	1.41821	1	1
sample_3_c_000000035015	0.000626177	0.363184	1	1
sample_92_c_000000016018	0.0017875	1.939	1.04545	1
sample_93_c_000000047791	0.000927106	1.24027	1.15	1
sample_87_c_000000021086	0.000989899	1.7743	1.17241	1
sample_90_c_000000037085	0.000575892	0.499654	1.18182	1
sample_44_c_000000009741	0.000980433	0.819833	1.5	1
sample_27_c_000000027906	0.0011046	1.48372	1.57143	1
sample_76_c_000000044538	0.000512763	0.444017	1.75	1
sample_3_c_000000035581	0.00127979	2.26008	1.75	1
sample_19_c_000000030133	0.000678852	1.06672	1.8	1
sample_33_c_000000033064	0.000365296	0.3174	2	1
sample_21_c_000000037950	0.00105658	2.78067	2.25	1
sample_230_c_000000040867	0.00133841	1.57778	2.25926	1
sample_40_c_000000012306	0.000756457	0.888221	2.6	1
sample_1_c_000000006271	0.000375489	0.248571	2.66667	1
sample_29_c_000000028954	0.00280416	2.55428	2.76923	1
sample_96_c_000000047290	0.000241607	0.174657	3	1
sample_19_c_000000003028	0.00132215	0.182698	3	1
sample_3_c_000000050909	0.000570351	0.354115	4.33333	1
sample_76_c_000000014440	0.00093412	0.436838	6	1
sample_5_c_000000002161	0.00112506	0.660955	11	1
sample_46_c_000000063523	0.0013159	2.64101	N/A	1
sample_68_c_000000009834	0.000563039	0.0856861	N/A	1
sample_27_c_000000013765	0.000931697	0.213311	N/A	1
sample_70_c_000000037053	0.000242086	0.0386563	N/A	1
sample_254_c_000000012280	0.0283093	44.9432	0.259124	100
sample_142_c_000000016378	0.00837059	8.65335	0.269841	100
sample_164_c_000000028112	0.00257667	6.72363	0.276995	100
sample_168_c_000000049592	0.000927573	0.524863	0.277778	100
sample_106_c_000000010334	0.00284327	2.9158	0.297297	100
sample_174_c_000000034395	0.0234739	48.4505	0.297884	100
sample_295_c_000000009278	0.0165133	13.0516	0.302469	100
sample_102_c_000000026825	0.00365424	2.82519	0.304688	100
sample_100_c_000000010702	0.00106488	0.646474	0.307692	100
sample_52_c_000000027755	0.0155452	17.3879	0.330317	100
sample_140_c_000000009977	0.00547409	7.02605	0.341969	100
sample_27_c_000000015403	0.00694367	3.98175	0.357143	100
sample_117_c_000000062662	0.00458383	6.29531	0.358333	100
sample_104_c_000000027332	0.000826992	0.951704	0.361702	100
sample_138_c_000000006557	0.00845372	9.00932	0.37013	100
sample_114_c_000000000469	0.00369703	11.4664	0.374502	100
sample_130_c_000000009684	0.01289	24.1647	0.388372	100
sample_168_c_000000014647	0.00212975	4.5664	0.40678	100
sample_126_c_000000016439	0.0110273	22.4502	0.408602	100
sample_122_c_000000065284	0.00121446	1.22836	0.421053	100
sample_42_c_000000014796	0.0099861	7.91919	0.433862	100
sample_166_c_000000007290	0.00241569	2.43138	0.462963	100
sample_295_c_000000039327	0.0153784	20.0676	0.47234	100
sample_126_c_000000001137	0.00619253	9.12203	0.494624	100
sample_100_c_000000019031	0.000469836	0.723922	0.538462	100
sample_164_c_000000031061	0.000785145	1.35278	0.633333	100
sample_170_c_000000008763	0.00560297	14.6598	0.665385	100
sample_136_c_000000025471	0.00433034	5.23461	0.676768	100
sample_100_c_000000024828	0.000891239	0.681033	0.692308	100
sample_135_c_000000055009	0.00361661	10.9666	0.704641	100
sample_150_c_000000024174	0.00398961	10.9589	0.706612	100
sample_147_c_000000006859	0.00333121	10.178	0.727612	100
sample_112_c_000000007380	0.00154537	2.44306	0.730769	100
sample_121_c_000000030184	0.00339405	8.72831	0.770492	100
sample_168_c_000000051253	0.00231238	3.28037	0.861111	100
sample_141_c_000000008218	0.00170547	1.50498	0.866667	100
sample_131_c_000000032098	0.00094123	0.700495	0.916667	100
sample_166_c_000000005873	0.000971799	1.37188	0.925926	100
sample_292_c_000000050713	0.00610407	0.607804	1	100
sample_144_c_000000024073	0.000476133	0.474102	1	100
sample_193_c_000000037616	0.00554356	4.63756	1.01538	100
sample_222_c_000000011090	0.00416058	3.96535	1.14925	100
sample_100_c_000000007763	0.00592924	12.0046	1.3625	100
sample_186_c_000000006715	0.00559428	6.21601	1.43396	100
sample_100_c_000000021530	0.00133569	1.82656	1.48	100
sample_119_c_000000022169	0.00518459	9.11574	1.55263	100
sample_100_c_000000015743	0.00198904	3.38762	1.55556	100
sample_230_c_000000040867	0.00155998	1.37878	1.83333	100
sample_168_c_000000048673	0.000405205	0.127334	2	100
sample_106_c_000000045884	0.000247331	0.117104	4	100
sample_168_c_000000051525	0.00113489	1.96107	6.22222	100
sample_106_c_000000046908	0.000152157	0	N/A	100
sample_100_c_000000053470	0.00019839	0.0468417	N/A	100
sample_102_c_000000001680	0.00139775	1.79621	0.025641	102
sample_130_c_000000025472	0.00279876	2.89065	0.166667	102
sample_135_c_000000037349	0.0134684	25.1604	0.175305	102
sample_164_c_000000034155	0.00264132	5.09063	0.183007	102
sample_104_c_000000032477	0.00225554	3.58697	0.234375	102
sample_124_c_000000033230	0.00286365	5.09319	0.241525	102
sample_170_c_000000001894	0.00245769	4.67934	0.247863	102
sample_140_c_000000009977	0.00581686	13.452	0.250614	102
sample_140_c_000000018547	0.00199982	2.37817	0.256098	102
sample_172_c_000000044066	0.0249068	25.1299	0.269335	102
sample_295_c_000000009278	0.0142819	14.3205	0.279452	102
sample_130_c_000000029368	0.00785179	17.1542	0.283721	102
sample_102_c_000000002694	0.00154998	2.77293	0.291667	102
sample_166_c_000000038755	0.00702916	8.53527	0.309735	102
sample_160_c_000000015051	0.00198203	3.64806	0.324324	102
sample_130_c_000000009684	0.0145317	19.6193	0.332378	102
sample_102_c_000000030764	0.000998464	0.786337	0.333333	102
sample_135_c_000000013254	0.00232814	2.68435	0.34	102
sample_136_c_000000054093	0.0070574	5.37419	0.357143	102
sample_154_c_000000012537	0.00134963	2.94779	0.36	102
sample_106_c_000000060509	0.00943841	22.3461	0.362319	102
sample_104_c_000000024923	0.00602067	7.81625	0.392523	102
sample_102_c_000000026825	0.00164118	3.14502	0.394737	102
sample_166_c_000000019890	0.00827593	9.64384	0.408696	102
sample_295_c_000000039327	0.016447	20.8011	0.417495	102
sample_164_c_000000028112	0.00218835	4.00505	0.421053	102
sample_138_c_000000006557	0.0115273	25.9763	0.427039	102
sample_162_c_000000035765	0.0113296	11.0825	0.428571	102
sample_126_c_000000016439	0.00985695	17.8537	0.429495	102
sample_126_c_000000004574	0.00999513	13.2989	0.431641	102
sample_128_c_000000022418	0.00973446	13.0668	0.451485	102
sample_102_c_000000026329	0.00170602	4.23911	0.452174	102
sample_114_c_000000000469	0.0065798	17.5349	0.458924	102
sample_141_c_000000012177	0.0076695	14.5179	0.469325	102
sample_126_c_000000001137	0.00725631	11.6116	0.495957	102
sample_292_c_000000050713	0.00837443	0.810406	0.5	102
sample_106_c_000000035004	0.00140054	1.38634	0.5	102
sample_124_c_000000006921	0.00112332	0.798676	0.517241	102
sample_166_c_000000020836	0.0074344	7.88269	0.543103	102
sample_102_c_000000030568	0.00168934	2.03752	0.606061	102
sample_168_c_000000050827	0.00696397	9.30783	0.62	102
sample_135_c_000000055009	0.00318603	2.52105	0.666667	102
sample_124_c_000000008968	0.0101781	16.0292	0.691358	102
sample_162_c_000000038999	0.000589875	0.358511	0.7	102
sample_135_c_000000002922	0.00760244	9.72154	0.7	102
sample_170_c_000000008763	0.00556844	12.1174	0.706161	102
sample_135_c_000000027651	0.00128171	1.05328	0.733333	102
sample_102_c_000000017322	0.000289166	0.112133	0.75	102
sample_147_c_000000006859	0.00287632	2.34555	0.796296	102
sample_121_c_000000030184	0.00311353	1.9166	0.857143	102
sample_150_c_000000024174	0.00325927	2.36949	0.875	102
sample_135_c_000000029003	0.00116828	0.923584	0.916667	102
sample_100_c_000000024828	0.00090715	1.87284	0.971429	102
sample_144_c_000000042730	0.00033857	0.0619598	1	102
sample_193_c_000000037616	0.00582726	4.94001	1.06557	102
sample_222_c_000000011090	0.00474955	4.43742	1.19672	102
sample_102_c_000000003359	0.000682894	1.16001	1.25	102
sample_100_c_000000015743	0.00163203	2.90988	1.35714	102
sample_102_c_000000025098	0.000760124	1.02122	1.5	102
sample_152_c_000000014804	0.000443952	0.554543	5	102
sample_160_c_000000039998	0.000323526	0.258532	N/A	102
sample_292_c_000000050713	0.010293	0.931966	0	104
sample_170_c_000000001894	0.00219506	5.89725	0.168919	104
sample_164_c_000000034155	0.0025813	6.32963	0.170213	104
sample_170_c_000000025388	0.00392588	2.76815	0.186667	104
sample_160_c_000000028582	0.00418491	3.68707	0.251969	104
sample_142_c_000000016378	0.0080831	8.29493	0.252252	104
sample_130_c_000000029368	0.00569493	6.37783	0.303797	104
sample_164_c_000000013353	0.0104121	11.8318	0.305556	104
sample_117_c_000000018035	0.00261104	2.21882	0.311321	104
sample_48_c_000000045083	0.00823384	7.06765	0.3125	104
sample_104_c_000000032477	0.00169966	3.82879	0.318182	104
sample_156_c_000000012809	0.004997	4.33725	0.337302	104
sample_164_c_000000028112	0.00218738	5.07306	0.339869	104
sample_104_c_000000024923	0.00688054	15.153	0.34375	104
sample_104_c_000000036385	0.00110082	2.08415	0.345238	104
sample_295_c_000000009278	0.0161686	21.9598	0.352166	104
sample_135_c_000000002922	0.00529219	7.03026	0.358696	104
sample_152_c_000000009445	0.00602687	5.97128	0.373134	104
sample_102_c_000000026825	0.00368842	8.23036	0.384016	104
sample_121_c_000000013455	0.0053204	4.56762	0.387622	104
sample_130_c_000000009684	0.0139378	26.0684	0.393013	104
sample_166_c_000000038755	0.00618792	10.6936	0.404762	104
sample_106_c_000000060509	0.00894945	22.5177	0.407295	104
sample_138_c_000000006557	0.0117437	28.2549	0.420233	104
sample_119_c_000000045192	0.00522071	4.92866	0.421233	104
sample_126_c_000000004574	0.00853038	9.42349	0.423181	104
sample_126_c_000000016439	0.0107888	25.9381	0.429353	104
sample_136_c_000000054093	0.00788364	14.0196	0.441509	104
sample_128_c_000000022418	0.00823139	9.35709	0.458924	104
sample_106_c_000000012123	0.00726448	4.95251	0.46	104
sample_295_c_000000039327	0.01508	28.2413	0.46211	104
sample_166_c_000000019890	0.00812182	16.6344	0.470588	104
sample_128_c_000000039997	0.00145352	0.841478	0.5	104
sample_114_c_000000000469	0.00724811	19.8665	0.513854	104
sample_126_c_000000001137	0.00792784	11.9617	0.539894	104
sample_168_c_000000050827	0.00481518	7.91937	0.574713	104
sample_126_c_000000049882	0.00284156	2.16813	0.586667	104
sample_106_c_000000055090	0.000980699	1.42697	0.612245	104
sample_104_c_000000027332	0.000662333	1.15473	0.653061	104
sample_168_c_000000004083	0.00185416	2.09456	0.702381	104
sample_150_c_000000024174	0.00438284	11.181	0.70751	104
sample_121_c_000000030184	0.00332024	7.32971	0.722581	104
sample_135_c_000000055009	0.0034724	8.89931	0.734043	104
sample_106_c_000000035862	0.00224656	1.75048	0.73913	104
sample_170_c_000000008763	0.00579165	6.33935	0.747664	104
sample_147_c_000000006859	0.00316818	8.35602	0.752294	104
sample_104_c_000000027749	0.00105153	0.677397	0.785714	104
sample_100_c_000000024828	0.00089819	0.754001	0.785714	104
sample_104_c_000000027173	0.0014136	2.40949	0.790698	104
sample_124_c_000000008968	0.00666054	17.2452	0.811765	104
sample_152_c_000000051098	0.00201223	1.53846	0.833333	104
sample_152_c_000000014804	0.000428053	0.475323	1	104
sample_193_c_000000037616	0.00565824	4.41073	1.09524	104
sample_102_c_000000017322	0.00038065	0.656778	1.33333	104
sample_222_c_000000011090	0.00453393	3.98895	1.37288	104
sample_100_c_000000015743	0.00166382	4.38654	1.57895	104
sample_100_c_000000019031	0.000410844	0.263244	1.66667	104
sample_186_c_000000006715	0.00524997	4.62111	2	104
sample_104_c_000000029676	0.000354638	0.611162	2.16667	104
sample_104_c_000000035944	0.000330235	0.33706	5	104
sample_164_c_000000025359	0.000191401	0.0153483	N/A	104
sample_166_c_000000026691	0.000197013	0.0460448	N/A	104
sample_166_c_000000020730	0.00484602	5.25614	0.134615	106
sample_254_c_000000012280	0.0270181	37.8766	0.246285	106
sample_130_c_000000029368	0.00823855	8.63207	0.258929	106
sample_54_c_000000063500	0.00871858	8.91029	0.262195	106
sample_106_c_000000006815	0.000969675	1.27237	0.285714	106
sample_48_c_000000045083	0.00917997	13.1973	0.286213	106
sample_168_c_000000014647	0.00229109	3.33224	0.288889	106
sample_174_c_000000034395	0.0234245	45.9885	0.293163	106
sample_140_c_000000009977	0.00663993	10.1015	0.293515	106
sample_142_c_000000016378	0.00773457	19.9693	0.308219	106
sample_117_c_000000062662	0.00756783	9.1297	0.308756	106
sample_207_c_000000034497	0.0150251	6.88642	0.329032	106
sample_164_c_000000028112	0.00270959	7.52464	0.331858	106
sample_117_c_000000018035	0.00378323	4.30788	0.333333	106
sample_302_c_000000050847	0.00711037	6.03263	0.338462	106
sample_106_c_000000016037	0.00181934	3.11754	0.355556	106
sample_102_c_000000026825	0.00461712	5.19195	0.362179	106
sample_52_c_000000027755	0.0146263	21.2749	0.363475	106
sample_298_c_000000012806	0.00530491	4.2264	0.372093	106
sample_295_c_000000009278	0.0143853	18.93	0.384615	106
sample_130_c_000000009684	0.0162642	38.9666	0.38897	106
sample_27_c_000000015403	0.00639096	3.43043	0.390625	106
sample_126_c_000000016439	0.0100768	24.7853	0.391429	106
sample_141_c_000000012177	0.00742557	10.4898	0.394422	106
sample_106_c_000000060509	0.005724	14.9689	0.407407	106
sample_158_c_000000010360	0.00276642	5.22967	0.411765	106
sample_138_c_000000006557	0.0109469	14.0574	0.412017	106
sample_112_c_000000041973	0.00151028	1.63419	0.418605	106
sample_166_c_000000038755	0.00400529	3.38468	0.419355	106
sample_128_c_000000022418	0.00755637	8.36342	0.429003	106
sample_154_c_000000033608	0.00933766	8.02747	0.454545	106
sample_136_c_000000054093	0.00638445	16.4564	0.455696	106
sample_295_c_000000039327	0.0142396	24.757	0.483221	106
sample_126_c_000000004574	0.00825347	9.24132	0.483965	106
sample_126_c_000000001137	0.00797764	10.8142	0.489855	106
sample_166_c_000000019890	0.00859964	22.4002	0.490566	106
sample_114_c_000000000469	0.00629326	18.2695	0.507003	106
sample_106_c_000000007949	0.000840493	1.41702	0.5125	106
sample_108_c_000000023865	0.0018358	1.82174	0.525	106
sample_106_c_000000012123	0.00665873	14.2749	0.525641	106
sample_166_c_000000020836	0.00800596	10.6515	0.526316	106
sample_158_c_000000022762	0.00143991	1.3188	0.529412	106
sample_131_c_000000036117	0.000741172	1.0677	0.55	106
sample_112_c_000000007380	0.00222557	5.70048	0.59375	106
sample_122_c_000000070845	0.000622456	0.791824	0.6	106
sample_114_c_000000023753	0.00156253	2.14742	0.604167	106
sample_106_c_000000035862	0.00202001	2.99173	0.62069	106
sample_104_c_000000024923	0.00668027	6.8572	0.634921	106
sample_158_c_000000056808	0.00168648	1.81471	0.636364	106
sample_121_c_000000030184	0.00343776	8.98731	0.64532	106
sample_135_c_000000055009	0.00372698	10.8909	0.650407	106
sample_106_c_000000055090	0.000808487	1.49922	0.659574	106
sample_170_c_000000008763	0.00709614	22.0226	0.667519	106
sample_150_c_000000024174	0.00410609	11.4032	0.678161	106
sample_164_c_000000031061	0.00109141	1.24456	0.692308	106
sample_147_c_000000006859	0.00352391	10.3665	0.714801	106
sample_128_c_000000039997	0.00157487	1.32695	0.782609	106
sample_170_c_000000005669	0.00316474	2.52102	0.813725	106
sample_104_c_000000027332	0.000924285	2.01761	0.817073	106
sample_110_c_000000044635	0.000528259	0.540449	0.833333	106
sample_168_c_000000051253	0.00200986	2.14228	0.847826	106
sample_122_c_000000024534	0.00084648	1.17921	0.888889	106
sample_124_c_000000008968	0.00837041	13.8183	0.916667	106
sample_168_c_000000050827	0.00426134	4.73105	1.02703	106
sample_100_c_000000024828	0.0013027	0.899937	1.0625	106
sample_141_c_000000008218	0.00223619	1.81369	1.09091	106
sample_193_c_000000037616	0.00671996	8.59462	1.09524	106
sample_135_c_000000002922	0.00345164	3.62498	1.16667	106
sample_222_c_000000011090	0.00466398	5.90082	1.21296	106
sample_119_c_000000022169	0.00595613	14.7018	1.33	106
sample_100_c_000000007763	0.00690152	17.3054	1.38261	106
sample_102_c_000000003359	0.00126436	0.725005	1.4	106
sample_131_c_000000032098	0.000836045	0.503481	1.5	106
sample_100_c_000000053470	0.000359162	0.234208	1.5	106
sample_106_c_000000046143	0.000580884	1.24547	1.62963	106
sample_100_c_000000021530	0.0013416	1.64125	1.63636	106
sample_100_c_000000015743	0.00202249	4.34311	1.66667	106
sample_106_c_000000045884	0.00041828	0.187367	1.66667	106
sample_186_c_000000006715	0.00520764	8.30164	1.94737	106
sample_230_c_000000040867	0.00209481	1.90471	2.32143	106
sample_100_c_000000019031	0.000638452	1.21751	2.7	106
sample_148_c_000000049648	0.000702447	0.350416	3	106
sample_168_c_000000051525	0.00111521	2.54647	7.22222	106
sample_104_c_000000029676	0.000254433	0.333361	N/A	106
sample_104_c_000000035944	0.000389298	0.140442	N/A	106
sample_106_c_000000046908	0.000433615	0	N/A	106
sample_292_c_000000050713	0.00758354	0.810406	0	108
sample_146_c_000000014923	0.0001813	0.0613921	0	108
sample_130_c_000000040926	0.000229365	0.0585857	0	108
sample_166_c_000000020730	0.00213244	1.96125	0.0930233	108
sample_124_c_000000033230	0.00195492	2.80203	0.219858	108
sample_172_c_000000044066	0.0233332	18.5412	0.277652	108
sample_112_c_000000056639	0.000915333	1.22723	0.282051	108
sample_140_c_000000018547	0.00212804	2.00267	0.292308	108
sample_110_c_000000044635	0.000464297	0.776896	0.294118	108
sample_108_c_000000015721	0.00142692	3.04442	0.313131	108
sample_164_c_000000028112	0.00178261	3.66523	0.317757	108
sample_295_c_000000009278	0.0151275	18.7487	0.323009	108
sample_140_c_000000009977	0.00452638	9.95149	0.324042	108
sample_104_c_000000027332	0.000805219	2.05568	0.330435	108
sample_108_c_000000010095	0.00185724	2.25433	0.348485	108
sample_117_c_000000018035	0.00217472	1.92038	0.375	108
sample_302_c_000000050847	0.00841667	7.76028	0.380282	108
sample_141_c_000000012177	0.00635111	8.97927	0.415094	108
sample_138_c_000000006557	0.00910934	8.5536	0.415254	108
sample_295_c_000000039327	0.0153477	26.8266	0.421922	108
sample_136_c_000000054093	0.00667998	16.0892	0.425806	108
sample_166_c_000000019890	0.0083928	19.3387	0.42915	108
sample_126_c_000000016439	0.00956932	17.499	0.438451	108
sample_106_c_000000060509	0.00450957	14.7973	0.440367	108
sample_108_c_000000026101	0.000858341	1.46159	0.45	108
sample_114_c_000000000469	0.00304883	8.91118	0.453552	108
sample_126_c_000000001137	0.00524894	5.01809	0.471338	108
sample_166_c_000000020836	0.0065283	13.1943	0.479452	108
sample_162_c_000000035765	0.012937	15.8321	0.491892	108
sample_126_c_000000004574	0.00936945	14.0938	0.518072	108
sample_128_c_000000022418	0.0086202	13.0006	0.521277	108
sample_133_c_000000040232	0.00601676	6.51228	0.525	108
sample_108_c_000000023865	0.00183725	3.53472	0.526316	108
sample_152_c_000000051714	0.00237026	2.01727	0.538462	108
sample_154_c_000000033608	0.00725252	13.5403	0.54375	108
sample_168_c_000000050827	0.00397853	8.27934	0.552941	108
sample_126_c_000000049882	0.00349857	4.9352	0.582222	108
sample_166_c_000000038755	0.00397753	6.8184	0.597222	108
sample_135_c_000000002922	0.00260888	7.63443	0.653333	108
sample_170_c_000000008763	0.00624883	8.8817	0.658228	108
sample_121_c_000000030184	0.0029812	8.00311	0.666667	108
sample_106_c_000000007949	0.000886925	0.661964	0.666667	108
sample_114_c_000000023753	0.000993912	0.374551	0.666667	108
sample_147_c_000000006859	0.00296185	9.06806	0.670683	108
sample_135_c_000000055009	0.00337232	10.7145	0.712446	108
sample_150_c_000000024174	0.00383975	10.9095	0.712551	108
sample_124_c_000000008968	0.010821	21.2249	0.738318	108
sample_135_c_000000027651	0.000770389	0.204804	0.75	108
sample_112_c_000000041973	0.00100024	0.502828	0.8	108
sample_122_c_000000070845	0.000579364	0.381248	0.857143	108
sample_108_c_000000028439	0.000347536	0.0552222	1	108
sample_124_c_000000006519	0.000173066	0.0306937	1	108
sample_160_c_000000039998	0.000327666	0.517063	1	108
sample_152_c_000000014804	0.000426124	0.633764	1	108
sample_106_c_000000016037	0.000865782	0.17599	1	108
sample_158_c_000000067173	0.00158879	1.67547	1.16667	108
sample_102_c_000000017322	0.000232015	0.128152	1.33333	108
sample_170_c_000000020310	0.00216811	2.23857	1.64	108
sample_100_c_000000015743	0.00173686	3.56135	1.7	108
sample_110_c_000000026850	0.00040267	0.195182	6	108
sample_166_c_000000026691	0.000282372	0.0767413	N/A	108
sample_164_c_000000025359	0.000316991	0.061393	N/A	108
sample_27_c_000000034887	0.000414107	0.0374518	0	11
sample_11_c_000000003870	0.000263193	0.0753125	0	11
sample_254_c_000000012280	0.0210487	18.4295	0.152709	11
sample_38_c_000000003021	0.0050478	8.24337	0.239216	11
sample_46_c_000000010090	0.00450599	6.61918	0.242424	11
sample_79_c_000000008001	0.00263119	1.41592	0.242424	11
sample_19_c_000000003028	0.00171966	2.10103	0.243243	11
sample_62_c_000000011919	0.00482335	2.98327	0.255319	11
sample_250_c_000000000340	0.00680645	3.61868	0.265306	11
sample_174_c_000000034395	0.018514	21.0115	0.269278	11
sample_7_c_000000034122	0.00222725	0.924927	0.272727	11
sample_31_c_000000016022	0.00414504	2.69316	0.286667	11
sample_52_c_000000003220	0.000767519	0.73793	0.318182	11
sample_14_c_000000006594	0.00388657	6.7343	0.330189	11
sample_258_c_000000001538	0.0101014	6.38533	0.342105	11
sample_27_c_000000013765	0.000933691	2.13311	0.347826	11
sample_292_c_000000021091	0.00824644	14.2081	0.366391	11
sample_14_c_000000036765	0.00309844	3.65443	0.367647	11
sample_246_c_000000001659	0.00845555	14.7266	0.388316	11
sample_11_c_000000002133	0.00107583	1.46574	0.4	11
sample_18_c_000000049538	0.00279313	7.03455	0.4	11
sample_50_c_000000038344	0.00062021	0.362535	0.4375	11
sample_78_c_000000031260	0.000869798	0.403723	0.444444	11
sample_50_c_000000020134	0.00221912	2.75943	0.45	11
sample_63_c_000000026655	0.00291694	6.94756	0.457143	11
sample_186_c_000000061956	0.00883132	12.2606	0.469136	11
sample_7_c_000000045709	0.0019679	1.9232	0.473684	11
sample_11_c_000000034160	0.00177501	2.44935	0.5	11
sample_31_c_000000042780	0.00288279	2.92625	0.5	11
sample_21_c_000000002041	0.00151887	0.698107	0.5	11
sample_19_c_000000030133	0.000785494	0.824282	0.5	11
sample_92_c_000000016018	0.00190397	1.57544	0.5	11
sample_7_c_000000022138	0.00417511	8.31221	0.506024	11
sample_70_c_000000024148	0.00322709	5.68613	0.517241	11
sample_3_c_000000043026	0.00302059	4.06671	0.52	11
sample_58_c_000000010355	0.00308643	4.84903	0.527027	11
sample_44_c_000000009741	0.00191257	3.67285	0.541667	11
sample_16_c_000000011511	0.00275861	4.75929	0.583333	11
sample_93_c_000000047791	0.001506	3.5097	0.594937	11
sample_68_c_000000050420	0.0066067	10.3957	0.625899	11
sample_52_c_000000048893	0.00182752	2.32633	0.62963	11
sample_74_c_000000054138	0.00658456	9.36241	0.661538	11
sample_14_c_000000043411	0.0013755	0.519286	0.666667	11
sample_3_c_000000034118	0.000614813	0.325549	0.666667	11
sample_38_c_000000038600	0.00106092	1.38456	0.692308	11
sample_87_c_000000021086	0.00174122	3.65297	0.813333	11
sample_76_c_000000043894	0.00195545	1.18398	0.85	11
sample_64_c_000000013003	0.00112254	1.55557	0.892857	11
sample_90_c_000000037085	0.000483249	0.134522	1	11
sample_7_c_000000031305	0.000556666	0.258409	1.2	11
sample_3_c_000000050909	0.000302734	0.177058	1.33333	11
sample_19_c_000000005511	0.00285334	2.7653	1.41176	11
sample_27_c_000000027906	0.000753726	1.07442	1.5	11
sample_3_c_000000035581	0.000726405	0.869263	2	11
sample_230_c_000000040867	0.000993918	1.06607	2.26316	11
sample_66_c_000000020096	0.000511445	0.139441	2.5	11
sample_21_c_000000037950	0.00134498	2.2593	2.66667	11
sample_33_c_000000013115	0.000498207	0.173794	4	11
sample_5_c_000000002161	0.00076928	0.611995	4.5	11
sample_76_c_000000014440	0.00129801	0.873677	4.66667	11
sample_148_c_000000049648	0.00214432	1.66448	5.33333	11
sample_29_c_000000028954	0.00344088	4.46999	6.0625	11
sample_58_c_000000002880	0.00098395	0.782473	7.33333	11
sample_46_c_000000063523	0.000867829	0.565931	N/A	11
sample_44_c_000000015305	0.000433642	0.0788364	N/A	11
sample_66_c_000000060179	0.000894611	0.402509	N/A	11
sample_87_c_000000023525	0.000139929	0	N/A	11
sample_292_c_000000050713	0.00833864	0.931966	0	110
sample_158_c_000000022762	0.00141286	0.930918	0	110
sample_104_c_000000035944	0.000401838	0.0561766	0	110
sample_108_c_000000026101	0.000725404	0.594545	0.214286	110
sample_162_c_000000038999	0.00151083	1.15101	0.25	110
sample_164_c_000000013353	0.00748618	8.01887	0.25	110
sample_158_c_000000067173	0.00301002	2.87674	0.254237	110
sample_110_c_000000033340	0.00110115	2.32636	0.261538	110
sample_140_c_000000009977	0.0041963	4.22563	0.283186	110
sample_130_c_000000029368	0.00872894	12.9206	0.2875	110
sample_142_c_000000016378	0.00793332	16.129	0.302521	110
sample_164_c_000000028112	0.00245865	6.4809	0.314721	110
sample_48_c_000000045083	0.00850066	7.79544	0.321534	110
sample_27_c_000000015403	0.00559132	5.54381	0.323077	110
sample_33_c_000000038278	0.00649879	7.39445	0.325843	110
sample_295_c_000000009278	0.0163536	20.5873	0.334021	110
sample_106_c_000000016037	0.00147096	2.63985	0.346667	110
sample_138_c_000000006557	0.0111153	21.8397	0.350365	110
sample_154_c_000000012537	0.00165324	1.02785	0.351351	110
sample_130_c_000000009684	0.0148565	23.1935	0.388753	110
sample_108_c_000000015721	0.00322273	3.73633	0.398058	110
sample_110_c_000000044635	0.000421609	0.236447	0.4	110
sample_141_c_000000012177	0.00789762	21.4551	0.416327	110
sample_104_c_000000024923	0.00582119	6.08996	0.423077	110
sample_42_c_000000014796	0.00782677	9.72391	0.426667	110
sample_302_c_000000050847	0.00710941	9.00646	0.427835	110
sample_126_c_000000016439	0.0108475	21.8442	0.434498	110
sample_136_c_000000054093	0.00611794	16.2895	0.439739	110
sample_106_c_000000060509	0.00946193	25.5629	0.443243	110
sample_170_c_000000020310	0.00281845	2.99445	0.451613	110
sample_126_c_000000001137	0.00705171	9.56938	0.453333	110
sample_106_c_000000012123	0.0108157	15.9063	0.453488	110
sample_295_c_000000039327	0.0148993	26.3813	0.462145	110
sample_110_c_000000025743	0.00402711	6.52132	0.464968	110
sample_128_c_000000022418	0.00918248	16.1472	0.466997	110
sample_166_c_000000019890	0.00848869	22.0941	0.5	110
sample_114_c_000000000469	0.00718629	18.3014	0.508197	110
sample_168_c_000000004083	0.00529071	3.3592	0.518519	110
sample_126_c_000000004574	0.00937131	15.5678	0.52459	110
sample_112_c_000000041973	0.0010548	1.78504	0.525	110
sample_133_c_000000040232	0.00844162	13.4299	0.52901	110
sample_166_c_000000038755	0.00508048	11.6747	0.541353	110
sample_152_c_000000009496	0.00285146	2.8139	0.545455	110
sample_168_c_000000051253	0.00201302	2.58859	0.58209	110
sample_121_c_000000030184	0.00314647	5.28361	0.590164	110
sample_154_c_000000033608	0.00713558	8.75284	0.59633	110
sample_135_c_000000002922	0.00559279	10.6003	0.603604	110
sample_158_c_000000056808	0.00208128	2.10124	0.615385	110
sample_112_c_000000007380	0.00266679	3.0674	0.627119	110
sample_106_c_000000007949	0.000776485	0.475787	0.62963	110
sample_154_c_000000004097	0.00104727	0.889038	0.631579	110
sample_122_c_000000070845	0.000750933	0.513219	0.642857	110
sample_135_c_000000055009	0.00389177	7.03373	0.64375	110
sample_114_c_000000023753	0.00114573	1.89772	0.651163	110
sample_108_c_000000028439	0.000552055	0.92037	0.655172	110
sample_110_c_000000026850	0.000814317	0.780727	0.666667	110
sample_106_c_000000035862	0.0017089	1.40038	0.692308	110
sample_124_c_000000008968	0.00996605	22.3303	0.707965	110
sample_166_c_000000020836	0.00621398	8.98457	0.710692	110
sample_170_c_000000008763	0.00555232	8.22135	0.715278	110
sample_168_c_000000050827	0.00655233	13.6789	0.734848	110
sample_150_c_000000024174	0.00418361	7.94767	0.735294	110
sample_147_c_000000006859	0.00359563	7.20419	0.777778	110
sample_122_c_000000024534	0.000804351	1.34375	1.19048	110
sample_230_c_000000040867	0.00188807	1.96156	1.26531	110
sample_112_c_000000043223	0.000283233	0.197589	1.33333	110
sample_100_c_000000007763	0.0056762	6.11144	1.34783	110
sample_186_c_000000006715	0.00593923	7.19748	1.49123	110
sample_100_c_000000015743	0.00169183	4.42997	1.5	110
sample_100_c_000000024828	0.000967985	0.583743	1.71429	110
sample_102_c_000000003359	0.000572599	0.290002	2	110
sample_128_c_000000039997	0.00152102	1.0033	2	110
sample_119_c_000000022169	0.00508067	5.34054	2.2	110
sample_152_c_000000014804	0.000441851	0.316882	3	110
sample_110_c_000000028463	0.000369942	0.40808	3.33333	110
sample_292_c_000000050713	0.0119065	1.37769	0	112
sample_104_c_000000035944	0.00015916	0.0561766	0	112
sample_160_c_000000020836	0.00169739	4.84206	0.121739	112
sample_102_c_000000001680	0.0161711	15.921	0.126246	112
sample_112_c_000000007820	0.00197747	6.15211	0.136095	112
sample_128_c_000000060925	0.0130276	23.9083	0.172542	112
sample_130_c_000000025472	0.00115391	1.5437	0.222222	112
sample_121_c_000000023645	0.0131921	13.3699	0.22449	112
sample_172_c_000000044066	0.0244423	19.4796	0.247511	112
sample_124_c_000000033230	0.00297644	2.38405	0.252336	112
sample_108_c_000000015721	0.00429292	8.25684	0.269531	112
sample_217_c_000000017952	0.00856426	6.56923	0.276423	112
sample_164_c_000000013353	0.0082824	21.4623	0.298544	112
sample_106_c_000000060509	0.00883564	11.7521	0.331429	112
sample_295_c_000000009278	0.0154867	14.0874	0.332298	112
sample_152_c_000000014804	0.000315933	0.316882	0.333333	112
sample_112_c_000000023248	0.000988252	1.10152	0.333333	112
sample_106_c_000000016037	0.00169965	0.87995	0.36	112
sample_106_c_000000007949	0.000919976	0.765396	0.363636	112
sample_164_c_000000028112	0.0024529	5.55852	0.37037	112
sample_108_c_000000026101	0.00128117	2.92318	0.402778	112
sample_112_c_000000007380	0.00217287	4.50609	0.412281	112
sample_126_c_000000016439	0.0107236	24.4602	0.421578	112
sample_136_c_000000054093	0.00752167	18.1588	0.423631	112
sample_130_c_000000009684	0.015315	19.6193	0.436137	112
sample_166_c_000000038755	0.00292232	2.45266	0.4375	112
sample_168_c_000000050827	0.00301426	3.49686	0.4375	112
sample_295_c_000000039327	0.0134493	19.1245	0.453744	112
sample_124_c_000000006921	0.00105146	1.1267	0.463415	112
sample_141_c_000000012177	0.00231416	2.93715	0.47541	112
sample_162_c_000000035765	0.00854051	9.49925	0.477612	112
sample_166_c_000000019890	0.00857274	21.4818	0.492308	112
sample_133_c_000000040232	0.00341416	4.29648	0.5	112
sample_112_c_000000046443	0.000433527	0.0913367	0.5	112
sample_302_c_000000050847	0.00633313	10.0827	0.521739	112
sample_168_c_000000051253	0.00206008	2.99027	0.532468	112
sample_110_c_000000026850	0.000849366	1.33839	0.566667	112
sample_112_c_000000004989	0.00115419	1.75176	0.566667	112
sample_135_c_000000055009	0.00381358	5.67236	0.585938	112
sample_112_c_000000056639	0.00105712	1.22723	0.633333	112
sample_124_c_000000008968	0.0120099	29.6264	0.639241	112
sample_116_c_000000034065	0.00408805	7.92752	0.707447	112
sample_102_c_000000017322	0.000461845	0.816967	0.714286	112
sample_126_c_000000049882	0.00436316	10.7209	0.762637	112
sample_121_c_000000030184	0.00345275	3.626	0.77027	112
sample_147_c_000000006859	0.00329428	4.39791	0.8	112
sample_150_c_000000024174	0.00404146	4.34407	0.804598	112
sample_112_c_000000011748	0.000781214	1.28612	0.857143	112
sample_106_c_000000035862	0.00175434	1.01846	0.923077	112
sample_114_c_000000023753	0.0014495	0.624251	0.923077	112
sample_122_c_000000070845	0.000456013	0.322595	1	112
sample_112_c_000000043223	0.000472399	0.903266	1	112
sample_100_c_000000015743	0.00171097	4.08252	1.3	112
sample_230_c_000000040867	0.00227301	2.41642	1.44643	112
sample_186_c_000000006715	0.00538704	3.885	1.57576	112
sample_112_c_000000041973	0.00103843	0.276556	2	112
sample_147_c_000000013493	0.00064272	0.369125	2.5	112
sample_112_c_000000016168	0.00041698	0.436064	3.57143	112
sample_112_c_000000042114	0.000308447	0.344037	14	112
sample_110_c_000000044635	0.000177939	0.101334	N/A	112
sample_170_c_000000034743	0.000255677	0.0529731	0	114
sample_152_c_000000014804	0.000309033	0.158441	0	114
sample_114_c_000000019481	0.000606768	0.274869	0.111111	114
sample_140_c_000000001173	0.0162263	13.4393	0.144279	114
sample_130_c_000000025472	0.00128725	1.92206	0.171429	114
sample_124_c_000000033230	0.00209058	1.90414	0.172043	114
sample_25_c_000000055466	0.0192748	18.9261	0.196796	114
sample_170_c_000000025388	0.00424669	3.27991	0.244186	114
sample_112_c_000000041973	0.000953447	0.854808	0.269231	114
sample_136_c_000000054093	0.00648441	7.44375	0.278146	114
sample_303_c_000000046005	0.0178612	6.20212	0.288973	114
sample_164_c_000000028112	0.00234732	4.70897	0.319444	114
sample_102_c_000000026329	0.0103944	15.8787	0.325221	114
sample_138_c_000000006557	0.00669954	8.69382	0.335484	114
sample_114_c_000000009629	0.0095314	15.9729	0.340782	114
sample_162_c_000000038999	0.00135818	0.94345	0.351351	114
sample_112_c_000000004989	0.00155249	2.15321	0.372093	114
sample_114_c_000000013239	0.00143808	2.1925	0.37931	114
sample_135_c_000000010706	0.00694268	16.4582	0.37963	114
sample_131_c_000000067332	0.00456574	7.07756	0.379747	114
sample_295_c_000000009278	0.0165623	23.4618	0.383585	114
sample_124_c_000000006921	0.000907741	0.884249	0.384615	114
sample_114_c_000000023753	0.00115163	1.12365	0.384615	114
sample_102_c_000000026825	0.00325018	7.85723	0.386957	114
sample_114_c_000000031781	0.00150178	4.23214	0.393939	114
sample_112_c_000000023248	0.000888541	0.550762	0.4	114
sample_141_c_000000008218	0.00142541	1.04191	0.416667	114
sample_106_c_000000060509	0.00683464	19.0435	0.433333	114
sample_112_c_000000007380	0.00235991	6.35196	0.433962	114
sample_130_c_000000009684	0.0165815	34.6542	0.435233	114
sample_126_c_000000016439	0.011931	31.643	0.44113	114
sample_114_c_000000000469	0.00209773	4.75901	0.453608	114
sample_154_c_000000012537	0.000835196	0.310294	0.454545	114
sample_126_c_000000004574	0.0112304	18.1017	0.462575	114
sample_128_c_000000022418	0.0109789	17.2899	0.464	114
sample_126_c_000000001137	0.00323373	2.82024	0.464286	114
sample_114_c_000000043580	0.00188198	3.06122	0.47541	114
sample_141_c_000000012177	0.00497882	11.6647	0.480769	114
sample_166_c_000000038755	0.00364433	7.16178	0.4875	114
sample_295_c_000000039327	0.0147554	27.1934	0.488076	114
sample_166_c_000000020836	0.00376659	9.12584	0.502513	114
sample_106_c_000000016037	0.00126714	1.18165	0.518519	114
sample_166_c_000000019890	0.00934232	13.4197	0.543046	114
sample_112_c_000000046443	0.00233653	2.83144	0.56338	114
sample_106_c_000000007949	0.00094669	1.85143	0.568627	114
sample_135_c_000000055009	0.00351608	5.14294	0.569106	114
sample_138_c_000000022677	0.00540999	7.40086	0.572327	114
sample_168_c_000000051253	0.00223395	3.14648	0.576471	114
sample_135_c_000000002922	0.00302295	5.76701	0.596491	114
sample_168_c_000000050827	0.00459189	10.542	0.618182	114
sample_158_c_000000067173	0.00136103	2.90836	0.622642	114
sample_116_c_000000038010	0.00169759	1.42816	0.666667	114
sample_126_c_000000049882	0.0062164	14.4462	0.672783	114
sample_147_c_000000006859	0.00351163	5.44503	0.680272	114
sample_154_c_000000033608	0.00195405	4.01373	0.708333	114
sample_150_c_000000024174	0.00396784	6.09651	0.709924	114
sample_133_c_000000040232	0.00199948	3.59391	0.712329	114
sample_124_c_000000008968	0.0135997	19.5667	0.752941	114
sample_114_c_000000028063	0.00284052	4.6072	0.777778	114
sample_121_c_000000030184	0.00295002	3.6778	0.826667	114
sample_119_c_000000045192	0.000951265	1.47043	0.837209	114
sample_140_c_000000008470	0.000921927	1.21451	0.933333	114
sample_122_c_000000070845	0.000856074	1.71562	1.0625	114
sample_121_c_000000013455	0.000767387	0.670642	1.09091	114
sample_106_c_000000035862	0.00165657	0.668364	1.1	114
sample_100_c_000000015743	0.00175529	3.38762	1.29412	114
sample_170_c_000000020310	0.00119917	1.97692	1.375	114
sample_119_c_000000022169	0.00403837	3.16135	1.41935	114
sample_230_c_000000040867	0.00205901	2.18899	1.48889	114
sample_154_c_000000011887	0.000375452	0.1963	1.5	114
sample_114_c_000000038115	0.00056031	0.738132	1.65	114
sample_128_c_000000039997	0.00164217	0.582562	2	114
sample_156_c_000000012809	0.000641442	0.344682	2.25	114
sample_114_c_000000019233	0.000643373	0.866689	2.5	114
sample_160_c_000000028582	0.000667985	0.402226	5	114
sample_138_c_000000028614	0.000613298	0.110509	5	114
sample_112_c_000000043223	0.000197544	0.0564541	N/A	114
sample_207_c_000000034497	0.0211001	15.5451	0.155844	116
sample_130_c_000000025472	0.00137485	1.66477	0.166667	116
sample_104_c_000000024923	0.00554602	4.74729	0.175439	116
sample_303_c_000000046005	0.0069361	5.90362	0.226054	116
sample_25_c_000000055466	0.0151258	10.7915	0.226721	116
sample_124_c_000000024156	0.00527267	4.53702	0.230769	116
sample_170_c_000000025388	0.00569703	4.93149	0.251701	116
sample_174_c_000000034395	0.0185562	18.2676	0.268678	116
sample_117_c_000000018035	0.00350183	5.50163	0.295082	116
sample_117_c_000000062662	0.00564444	6.38482	0.29932	116
sample_106_c_000000060509	0.00926346	12.4812	0.328205	116
sample_124_c_000000006921	0.00146521	1.91112	0.336957	116
sample_116_c_000000050487	0.00232765	7.95689	0.355072	116
sample_128_c_000000022418	0.00841812	4.53778	0.36	116
sample_164_c_000000028112	0.00237152	4.9517	0.395522	116
sample_106_c_000000007949	0.00124171	3.42359	0.4	116
sample_126_c_000000016439	0.00940818	15.9324	0.4	116
sample_166_c_000000019890	0.00936454	10.001	0.415254	116
sample_295_c_000000009278	0.015802	22.4518	0.420664	116
sample_116_c_000000031945	0.00102993	1.96835	0.428571	116
sample_126_c_000000004574	0.00832415	4.32255	0.456311	116
sample_114_c_000000000469	0.00366579	3.44949	0.492308	116
sample_112_c_000000007380	0.00222284	5.51046	0.492424	116
sample_295_c_000000039327	0.0148913	28.3985	0.493958	116
sample_292_c_000000050713	0.00591382	0.688845	0.5	116
sample_147_c_000000013493	0.000490274	0.164055	0.5	116
sample_106_c_000000035862	0.00148747	0.891152	0.555556	116
sample_116_c_000000019486	0.00209634	2.58761	0.555556	116
sample_104_c_000000027332	0.0011096	2.67746	0.569231	116
sample_116_c_000000000926	0.000788414	1.51082	0.585366	116
sample_122_c_000000070845	0.000714484	1.37836	0.588235	116
sample_168_c_000000051253	0.00207766	3.59279	0.616279	116
sample_124_c_000000008968	0.0148765	21.3354	0.626168	116
sample_135_c_000000055009	0.00359911	8.62199	0.663158	116
sample_116_c_000000034065	0.00302284	7.31408	0.676136	116
sample_121_c_000000030184	0.00289874	5.93111	0.70229	116
sample_100_c_000000015743	0.0019068	3.69164	0.804348	116
sample_144_c_000000029475	0.00246892	2.55795	0.818182	116
sample_150_c_000000024174	0.0036454	7.92299	0.848485	116
sample_147_c_000000006859	0.00294695	6.99476	0.87574	116
sample_116_c_000000039314	0.000378568	0.420002	1	116
sample_116_c_000000035434	0.000784794	1.25428	1.04762	116
sample_154_c_000000033608	0.00205884	0.773732	1.16667	116
sample_114_c_000000028063	0.00230292	2.46708	1.18519	116
sample_154_c_000000004097	0.000860277	0.432505	1.28571	116
sample_116_c_000000052872	0.000469289	0.607081	1.75	116
sample_152_c_000000014804	0.000295888	0.237661	2	116
sample_141_c_000000008218	0.00107531	0.694605	2.4	116
sample_116_c_000000034936	0.000559476	1.03739	2.78571	116
sample_116_c_000000038010	0.000528168	0.228506	3	116
sample_116_c_000000029353	0.000268036	0.234942	4	116
sample_116_c_000000055977	0.000911525	0.468384	N/A	116
sample_292_c_000000050713	0.00495318	0.364683	0	117
sample_254_c_000000012280	0.0274585	52.9708	0.253012	117
sample_303_c_000000046005	0.00786576	5.75437	0.258475	117
sample_207_c_000000034497	0.0171541	7.26619	0.259669	117
sample_114_c_000000023753	0.00183103	1.19856	0.263158	117
sample_142_c_000000016378	0.00614621	13.7225	0.271845	117
sample_135_c_000000010706	0.00600345	8.26347	0.304075	117
sample_174_c_000000034395	0.0222071	56.4942	0.307765	117
sample_106_c_000000016037	0.00258206	2.61471	0.309859	117
sample_112_c_000000041973	0.00186002	1.86047	0.333333	117
sample_117_c_000000062662	0.00532355	9.01035	0.341837	117
sample_295_c_000000009278	0.0160135	20.1212	0.344488	117
sample_117_c_000000018035	0.00249283	5.74817	0.345277	117
sample_52_c_000000027755	0.0163224	22.6743	0.367491	117
sample_102_c_000000026825	0.00432363	7.93185	0.372671	117
sample_106_c_000000060509	0.00886726	13.768	0.380282	117
sample_106_c_000000007949	0.00108969	3.08227	0.387255	117
sample_126_c_000000004574	0.00737616	6.52523	0.396	117
sample_302_c_000000050847	0.00717548	5.26793	0.414414	117
sample_136_c_000000054093	0.00590646	15.0878	0.415541	117
sample_128_c_000000022418	0.00871518	7.41943	0.417266	117
sample_126_c_000000016439	0.0107978	26.7658	0.421818	117
sample_114_c_000000000469	0.00390264	9.93325	0.442857	117
sample_295_c_000000039327	0.0150499	26.879	0.444099	117
sample_130_c_000000009684	0.0106197	17.0552	0.446886	117
sample_166_c_000000019890	0.00815703	18.2672	0.447826	117
sample_164_c_000000028112	0.0025593	6.06826	0.449102	117
sample_141_c_000000012177	0.00478053	7.55266	0.461538	117
sample_168_c_000000014647	0.0019381	2.34491	0.464286	117
sample_126_c_000000001137	0.00479865	4.31789	0.482456	117
sample_135_c_000000002922	0.00173366	1.26325	0.5	117
sample_100_c_000000010702	0.00111388	0.798585	0.5	117
sample_122_c_000000010238	0.00462369	8.0503	0.527778	117
sample_168_c_000000049592	0.00118983	0.816453	0.529412	117
sample_168_c_000000051253	0.00189867	2.72249	0.546667	117
sample_112_c_000000007380	0.00193738	5.45617	0.559055	117
sample_131_c_000000032098	0.000986296	1.1383	0.56	117
sample_136_c_000000025471	0.00544052	6.99756	0.586207	117
sample_124_c_000000008968	0.0128543	15.2554	0.597015	117
sample_135_c_000000055009	0.00352278	10.6893	0.644628	117
sample_131_c_000000036117	0.000531793	0.367021	0.666667	117
sample_147_c_000000006859	0.00296989	8.37696	0.702222	117
sample_168_c_000000050827	0.0041175	4.52535	0.714286	117
sample_122_c_000000070845	0.000711894	1.56898	0.727273	117
sample_150_c_000000024174	0.00404528	10.6627	0.755459	117
sample_121_c_000000030184	0.00310843	8.08081	0.77381	117
sample_104_c_000000027332	0.000662222	0.812121	0.793103	117
sample_166_c_000000038755	0.00327645	3.23752	0.903226	117
sample_122_c_000000065284	0.00140495	0.967802	1.08333	117
sample_230_c_000000040867	0.00183671	1.35035	1.15152	117
sample_117_c_000000023679	0.000337622	0.327743	1.2	117
sample_100_c_000000007763	0.00372372	3.11808	1.25	117
sample_141_c_000000008218	0.00134462	3.04855	1.44444	117
sample_100_c_000000015743	0.00196191	4.16938	1.66667	117
sample_119_c_000000022169	0.00461497	5.80093	2.52273	117
sample_117_c_000000000745	0.000325228	0.17234	4	117
sample_148_c_000000049648	0.000626936	0.175208	N/A	117
sample_119_c_000000034257	0.000600376	0.808837	0.0606061	119
sample_254_c_000000012280	0.0236341	20.5212	0.186957	119
sample_303_c_000000046005	0.00951211	10.3645	0.222467	119
sample_130_c_000000025472	0.00173272	3.22361	0.235669	119
sample_124_c_000000033230	0.00354215	2.47693	0.254098	119
sample_174_c_000000034395	0.021126	28.623	0.270683	119
sample_119_c_000000036001	0.00468232	15.4072	0.288421	119
sample_164_c_000000028112	0.00241261	3.88368	0.297297	119
sample_124_c_000000006921	0.00134355	1.91112	0.319588	119
sample_292_c_000000050713	0.00892952	1.05353	0.333333	119
sample_106_c_000000060509	0.0083872	16.6416	0.344828	119
sample_140_c_000000009977	0.00323854	7.40111	0.349515	119
sample_135_c_000000010706	0.00217413	2.37081	0.355556	119
sample_302_c_000000050847	0.00701437	7.05223	0.364198	119
sample_117_c_000000018035	0.00127034	1.8555	0.367347	119
sample_295_c_000000009278	0.0149634	23.2287	0.385399	119
sample_138_c_000000006557	0.00756959	9.46505	0.393064	119
sample_126_c_000000016439	0.0102836	24.9331	0.400985	119
sample_166_c_000000019890	0.00733172	17.5528	0.417778	119
sample_106_c_000000007949	0.00102819	1.81006	0.429907	119
sample_126_c_000000004574	0.0104557	11.8249	0.430769	119
sample_128_c_000000022418	0.00964738	10.2183	0.431122	119
sample_154_c_000000033608	0.00984102	11.8961	0.441176	119
sample_141_c_000000012177	0.0037719	12.308	0.484848	119
sample_295_c_000000039327	0.0150946	26.8005	0.494471	119
sample_117_c_000000023679	0.000958891	0.518927	0.5	119
sample_136_c_000000054093	0.00667716	15.6886	0.512111	119
sample_133_c_000000040232	0.00838431	12.7003	0.514286	119
sample_146_c_000000012437	0.00324375	2.71499	0.545455	119
sample_121_c_000000030184	0.00303788	6.11241	0.681481	119
sample_124_c_000000008968	0.0110776	22.7725	0.692308	119
sample_150_c_000000024174	0.00363464	7.87363	0.729885	119
sample_135_c_000000055009	0.00336495	7.66399	0.731707	119
sample_104_c_000000027332	0.00148926	3.74337	0.740741	119
sample_166_c_000000020836	0.00891041	10.0017	0.75625	119
sample_147_c_000000006859	0.00293559	6.26178	0.778481	119
sample_168_c_000000050827	0.00550967	8.69073	0.82716	119
sample_135_c_000000002922	0.00323528	3.46021	0.875	119
sample_100_c_000000007763	0.00353738	2.49447	0.884615	119
sample_119_c_000000020556	0.000601056	0.373754	0.888889	119
sample_166_c_000000038755	0.00408026	4.90533	0.926829	119
sample_114_c_000000019233	0.00067244	0.524575	1	119
sample_100_c_000000015743	0.001499	3.0836	1	119
sample_122_c_000000070845	0.000660301	0.571873	1	119
sample_152_c_000000014804	0.000430189	0.712984	1.25	119
sample_119_c_000000022169	0.00403325	5.30984	1.39437	119
sample_116_c_000000019486	0.0013485	0.554488	2	119
sample_147_c_000000013493	0.000234542	0.164055	3	119
sample_119_c_000000034394	0.00029441	0.334217	3	119
sample_292_c_000000050713	0.00880331	0.931966	0	121
sample_135_c_000000027651	0.00132101	0.526639	0	121
sample_140_c_000000018547	0.00158268	1.1265	0.105263	121
sample_121_c_000000034384	0.000633491	0.730908	0.15	121
sample_130_c_000000025472	0.00173807	3.01173	0.151899	121
sample_303_c_000000046005	0.0112362	7.76094	0.211009	121
sample_124_c_000000006921	0.000685643	0.884249	0.230769	121
sample_172_c_000000044066	0.0245261	19.4599	0.244599	121
sample_124_c_000000033230	0.00181953	2.35309	0.247423	121
sample_124_c_000000024156	0.00417086	3.59538	0.273973	121
sample_117_c_000000018035	0.00141942	0.81746	0.295455	121
sample_160_c_000000015051	0.00227476	1.12381	0.302326	121
sample_164_c_000000028112	0.00219009	2.83994	0.328767	121
sample_112_c_000000007380	0.00182301	1.19439	0.333333	121
sample_160_c_000000004808	0.00520204	12.0799	0.347368	121
sample_295_c_000000009278	0.0173821	24.7307	0.349359	121
sample_162_c_000000021731	0.00537103	13.1558	0.380952	121
sample_106_c_000000060509	0.00872938	19.2151	0.395189	121
sample_138_c_000000006557	0.0109967	23.9781	0.39821	121
sample_158_c_000000067173	0.00235135	5.15285	0.40566	121
sample_121_c_000000030184	0.00317666	3.5483	0.408602	121
sample_126_c_000000004574	0.00830389	7.03864	0.417857	121
sample_126_c_000000016439	0.00939035	21.3269	0.428249	121
sample_114_c_000000000469	0.00632597	8.78342	0.429379	121
sample_141_c_000000012177	0.00761637	19.3852	0.457014	121
sample_295_c_000000039327	0.015904	30.8087	0.458791	121
sample_126_c_000000001137	0.00465821	5.95169	0.465969	121
sample_164_c_000000013353	0.00335135	4.67767	0.468354	121
sample_170_c_000000025388	0.00426453	4.60583	0.473684	121
sample_168_c_000000050827	0.00432384	9.30783	0.47619	121
sample_136_c_000000054093	0.00654423	15.8555	0.482639	121
sample_302_c_000000050847	0.00811978	6.11759	0.486726	121
sample_135_c_000000055009	0.00371338	4.73958	0.491228	121
sample_166_c_000000019890	0.00847735	20.9715	0.495935	121
sample_128_c_000000022418	0.00872094	8.74433	0.501538	121
sample_166_c_000000038755	0.00399567	8.87864	0.521739	121
sample_121_c_000000023849	0.00166016	2.57485	0.532609	121
sample_166_c_000000020836	0.00583928	4.12499	0.539683	121
sample_146_c_000000012437	0.00270759	8.66835	0.544872	121
sample_135_c_000000002922	0.00430024	7.24996	0.55	121
sample_106_c_000000007949	0.00110603	0.68265	0.566667	121
sample_104_c_000000027173	0.00138056	2.04349	0.6	121
sample_133_c_000000040232	0.0068274	5.48545	0.6	121
sample_121_c_000000001793	0.00119178	1.24949	0.6	121
sample_170_c_000000008763	0.00491463	7.09876	0.603175	121
sample_170_c_000000020310	0.00215016	4.27363	0.607595	121
sample_104_c_000000027332	0.00166535	1.38314	0.622951	121
sample_121_c_000000023645	0.000349644	0.542795	0.636364	121
sample_124_c_000000008968	0.0133236	27.6365	0.643836	121
sample_147_c_000000006859	0.00264329	3.09948	0.702381	121
sample_150_c_000000024174	0.00299895	3.89979	0.8625	121
sample_144_c_000000029475	0.00384817	3.96483	0.901639	121
sample_122_c_000000070845	0.000826716	0.674516	1	121
sample_121_c_000000008841	0.000203309	0.124735	1	121
sample_144_c_000000024073	0.000966203	1.65936	1.11765	121
sample_140_c_000000008470	0.00141278	1.71706	1.27778	121
sample_100_c_000000015743	0.00177625	3.12704	1.76	121
sample_114_c_000000019233	0.000510652	0.684229	2.14286	121
sample_152_c_000000014804	0.000329833	0.316882	3	121
sample_147_c_000000013493	0.000360522	0.451152	N/A	121
sample_166_c_000000038755	0.00366477	3.09036	0.172414	122
sample_303_c_000000046005	0.00879006	6.60011	0.223776	122
sample_142_c_000000016378	0.00734875	10.7015	0.22561	122
sample_207_c_000000034497	0.0149289	5.8484	0.258278	122
sample_254_c_000000012280	0.0268035	48.6178	0.264706	122
sample_135_c_000000002922	0.00281617	1.75757	0.266667	122
sample_168_c_000000014647	0.00166254	3.86704	0.274194	122
sample_100_c_000000010702	0.00121946	1.17886	0.282609	122
sample_52_c_000000027755	0.0143745	15.263	0.298507	122
sample_106_c_000000016037	0.00304822	2.01131	0.310345	122
sample_174_c_000000034395	0.0224081	54.7652	0.316206	122
sample_295_c_000000009278	0.0171256	22.7885	0.331481	122
sample_168_c_000000049592	0.00151175	1.26356	0.333333	122
sample_164_c_000000028112	0.00275594	7.23336	0.342466	122
sample_106_c_000000007949	0.00100718	1.51011	0.344444	122
sample_108_c_000000010095	0.00213368	2.39779	0.347222	122
sample_106_c_000000060509	0.00794074	12.953	0.35468	122
sample_130_c_000000009684	0.0106243	15.7343	0.358885	122
sample_117_c_000000018035	0.00168604	4.0873	0.373272	122
sample_114_c_000000023753	0.00228008	1.47323	0.375	122
sample_141_c_000000012177	0.00633955	10.4898	0.380769	122
sample_117_c_000000062662	0.00609779	6.35498	0.382353	122
sample_112_c_000000041973	0.00225718	1.10622	0.387097	122
sample_102_c_000000026825	0.00399896	7.87855	0.407328	122
sample_126_c_000000016439	0.0111982	27.6082	0.412478	122
sample_126_c_000000004574	0.00927918	10.0031	0.433333	122
sample_128_c_000000022418	0.0084197	9.53927	0.458333	122
sample_295_c_000000039327	0.015333	27.2196	0.479687	122
sample_114_c_000000000469	0.00505152	8.30432	0.481707	122
sample_136_c_000000054093	0.00549178	10.5481	0.494949	122
sample_292_c_000000050713	0.00534837	0.486243	0.5	122
sample_166_c_000000019890	0.00694212	13.981	0.51497	122
sample_136_c_000000025471	0.00395317	3.79713	0.538462	122
sample_112_c_000000007380	0.00196839	5.21187	0.54918	122
sample_166_c_000000020836	0.00839198	10.9623	0.580645	122
sample_135_c_000000055009	0.00430024	13.1095	0.593443	122
sample_131_c_000000032098	0.0010694	1.77313	0.634146	122
sample_122_c_000000070845	0.00070756	0.718507	0.64	122
sample_104_c_000000027332	0.000596315	0.786742	0.647059	122
sample_170_c_000000008763	0.00715226	15.3201	0.684211	122
sample_150_c_000000024174	0.0048256	14.2416	0.687697	122
sample_121_c_000000030184	0.00369094	10.6708	0.689655	122
sample_147_c_000000006859	0.00385927	11.5393	0.695793	122
sample_168_c_000000050827	0.00495103	6.78803	0.701493	122
sample_168_c_000000051253	0.00225768	2.7448	0.703125	122
sample_122_c_000000010238	0.00455998	8.62192	0.737864	122
sample_122_c_000000065284	0.00204215	3.08952	0.744681	122
sample_106_c_000000035862	0.00349326	3.15086	0.815789	122
sample_136_c_000000028799	0.00381887	8.48134	0.868571	122
sample_154_c_000000033608	0.00707331	5.89971	0.885246	122
sample_131_c_000000036117	0.000623442	0.767408	1	122
sample_141_c_000000008218	0.00136417	3.78174	1.11111	122
sample_100_c_000000007763	0.00506173	8.26292	1.16667	122
sample_119_c_000000022169	0.00466495	8.0108	1.46602	122
sample_122_c_000000024534	0.000493582	0.274236	1.5	122
sample_100_c_000000015743	0.00210039	4.21281	1.62162	122
sample_186_c_000000006715	0.00542424	5.84795	1.625	122
sample_230_c_000000040867	0.00156171	1.30771	2.04545	122
sample_148_c_000000049648	0.000419504	0.262812	N/A	122
sample_124_c_000000009180	0.000158805	0.0433783	N/A	122
sample_318_c_000000024048	0.000286848	0.0842655	0	124
sample_292_c_000000050713	0.0101609	1.13457	0	124
sample_112_c_000000007820	0.0196816	19.4235	0.0891266	124
sample_130_c_000000040926	0.000372996	0.292929	0.111111	124
sample_166_c_000000038639	0.0021545	2.1859	0.116883	124
sample_135_c_000000027651	0.00128572	1.05328	0.178571	124
sample_164_c_000000031434	0.00197018	1.91421	0.1875	124
sample_164_c_000000034155	0.00290059	5.33305	0.198758	124
sample_52_c_000000002514	0.00866427	2.65611	0.206612	124
sample_130_c_000000025472	0.0015643	3.22361	0.216049	124
sample_170_c_000000001894	0.00277063	4.00628	0.221053	124
sample_140_c_000000018547	0.00125834	1.35597	0.25	124
sample_124_c_000000019027	0.000652481	0.473111	0.25	124
sample_207_c_000000034497	0.016486	8.68398	0.254808	124
sample_303_c_000000046005	0.00886946	7.74435	0.2625	124
sample_122_c_000000010238	0.00312303	2.71519	0.263158	124
sample_144_c_000000009689	0.00267393	2.91848	0.267857	124
sample_172_c_000000044066	0.0226135	19.9636	0.273288	124
sample_164_c_000000028112	0.00253468	4.63615	0.284672	124
sample_170_c_000000025388	0.00420076	4.23364	0.313559	124
sample_119_c_000000036001	0.00918488	24.8132	0.326389	124
sample_124_c_000000033230	0.00123194	2.10539	0.336957	124
sample_295_c_000000009278	0.0152311	20.5614	0.337786	124
sample_144_c_000000042730	0.00410196	1.48703	0.344828	124
sample_135_c_000000010706	0.00410456	3.69365	0.345455	124
sample_108_c_000000010095	0.00197708	1.22963	0.358974	124
sample_116_c_000000050487	0.012044	22.4393	0.363636	124
sample_154_c_000000022133	0.000550403	0.512537	0.388889	124
sample_136_c_000000054093	0.00638719	18.7262	0.396175	124
sample_126_c_000000016439	0.01126	26.3667	0.417937	124
sample_124_c_000000024156	0.00451816	5.25039	0.424242	124
sample_141_c_000000012177	0.00656308	18.6858	0.42654	124
sample_104_c_000000032477	0.00272575	4.15122	0.433333	124
sample_128_c_000000022418	0.00973966	15.6835	0.439791	124
sample_126_c_000000004574	0.00860161	13.5804	0.44246	124
sample_106_c_000000060509	0.00745037	16.0412	0.450644	124
sample_112_c_000000011748	0.00988687	11.1264	0.47807	124
sample_164_c_000000013353	0.00343667	4.99214	0.488095	124
sample_166_c_000000019890	0.007941	23.0636	0.491228	124
sample_307_c_000000050576	0.000278386	0.0845309	0.5	124
sample_104_c_000000035944	0.000203485	0.0842649	0.5	124
sample_302_c_000000050847	0.00821414	12.7167	0.512635	124
sample_295_c_000000039327	0.0150489	28.6343	0.528331	124
sample_124_c_000000006921	0.00102431	1.56883	0.529412	124
sample_170_c_000000008763	0.00513226	5.77806	0.531532	124
sample_166_c_000000020836	0.00917755	24.75	0.540797	124
sample_154_c_000000033608	0.00864133	18.9081	0.577778	124
sample_133_c_000000040232	0.00873684	11.8896	0.582996	124
sample_146_c_000000012437	0.00322891	9.15901	0.583851	124
sample_135_c_000000055009	0.0068439	5.16815	0.594595	124
sample_114_c_000000000469	0.00470877	6.6754	0.603306	124
sample_112_c_000000007380	0.00195372	2.2259	0.604167	124
sample_166_c_000000038755	0.00396973	5.93545	0.610169	124
sample_121_c_000000030184	0.00478008	3.5483	0.637931	124
sample_152_c_000000013370	0.00592849	11.7082	0.644578	124
sample_147_c_000000006859	0.00496298	4.39791	0.645455	124
sample_124_c_000000008968	0.00844644	27.4154	0.703704	124
sample_135_c_000000002922	0.00284384	3.24051	0.727273	124
sample_124_c_000000012042	0.000879362	1.2517	0.8	124
sample_144_c_000000029475	0.00406645	4.28457	0.823529	124
sample_126_c_000000049882	0.00384546	5.98932	0.825328	124
sample_136_c_000000028799	0.00381031	11.4748	0.825726	124
sample_150_c_000000024174	0.00475761	4.22066	0.883117	124
sample_168_c_000000050827	0.00403388	6.32521	0.921569	124
sample_158_c_000000067173	0.00190033	2.90836	1.15789	124
sample_124_c_000000021912	0.000364385	0.371008	1.4	124
sample_170_c_000000020310	0.00217154	4.15734	1.44	124
sample_140_c_000000008470	0.00102383	0.837591	1.5	124
sample_124_c_000000009180	0.000238224	0.108446	1.5	124
sample_124_c_000000017639	0.000354684	0.451692	1.5	124
sample_112_c_000000056639	0.00107775	0.613617	1.55556	124
sample_100_c_000000015743	0.00198874	4.38654	1.62162	124
sample_147_c_000000013493	0.000957019	1.55853	1.625	124
sample_124_c_000000017099	0.000250409	0.277422	2	124
sample_146_c_000000014923	0.00034218	0.245568	2.5	124
sample_135_c_000000002862	0.000563419	0.832401	4	124
sample_124_c_000000006519	0.000352359	0.199509	4	124
sample_152_c_000000014804	0.000376926	0.475323	5	124
sample_164_c_000000025359	0.000258499	0.122786	6	124
sample_166_c_000000026691	0.00036238	0.0920895	N/A	124
sample_124_c_000000003854	0.000268486	0.100195	N/A	124
sample_254_c_000000012280	0.0216096	17.525	0.172414	126
sample_128_c_000000060925	0.00564675	5.56769	0.177419	126
sample_174_c_000000034395	0.0216239	17.7414	0.212857	126
sample_126_c_000000002444	0.000809984	1.29098	0.222222	126
sample_128_c_000000022418	0.00110342	1.67268	0.287671	126
sample_106_c_000000060509	0.00713349	10.1651	0.292994	126
sample_126_c_000000016439	0.00244166	5.69013	0.305455	126
sample_154_c_000000012537	0.00109744	1.08603	0.324324	126
sample_152_c_000000014804	0.000242852	0.316882	0.333333	126
sample_102_c_000000026825	0.00485793	6.79112	0.335766	126
sample_126_c_000000004574	0.0010561	1.47397	0.359375	126
sample_168_c_000000050827	0.0052162	5.50242	0.377358	126
sample_119_c_000000036001	0.00511865	4.75199	0.409091	126
sample_164_c_000000028112	0.0018637	3.08267	0.413793	126
sample_133_c_000000040232	0.00510303	3.99924	0.428571	126
sample_130_c_000000009684	0.00866976	7.84771	0.429907	126
sample_141_c_000000012177	0.0065903	8.58765	0.444444	126
sample_138_c_000000006557	0.00956561	10.2713	0.553719	126
sample_154_c_000000033608	0.00505188	3.96538	0.565217	126
sample_126_c_000000001137	0.000600008	0.739098	0.583333	126
sample_135_c_000000055009	0.0037496	8.19342	0.588542	126
sample_104_c_000000027332	0.000812103	0.900947	0.627907	126
sample_150_c_000000024174	0.00433013	9.10774	0.650943	126
sample_121_c_000000030184	0.00317185	5.67211	0.677419	126
sample_166_c_000000020836	0.0040521	9.43663	0.719298	126
sample_147_c_000000006859	0.00325654	6.53403	0.735294	126
sample_116_c_000000050487	0.00837202	5.30459	0.866667	126
sample_126_c_000000047198	0.00112154	0.706579	0.9	126
sample_124_c_000000008968	0.0130918	12.3812	1	126
sample_100_c_000000015743	0.00193531	3.04017	1.2	126
sample_126_c_000000049882	0.00060369	0.886419	1.48148	126
sample_144_c_000000024073	0.00057087	0.513611	1.6	126
sample_162_c_000000038999	0.000466835	0.150952	2	126
sample_186_c_000000006715	0.00461728	4.74379	2.02857	126
sample_292_c_000000050713	0.0110952	1.21561	4	126
sample_104_c_000000035944	0.000237086	0.0561766	N/A	126
sample_128_c_000000060925	0.00324094	6.84134	0.152866	128
sample_254_c_000000012280	0.0258474	42.5688	0.238889	128
sample_126_c_000000047198	0.00124637	1.63057	0.272727	128
sample_174_c_000000034395	0.0242061	47.3416	0.294517	128
sample_102_c_000000026825	0.00671189	9.47771	0.311774	128
sample_164_c_000000028112	0.00215265	5.17015	0.331126	128
sample_168_c_000000014647	0.00220193	3.04427	0.365385	128
sample_126_c_000000016439	0.00849052	16.4053	0.382022	128
sample_126_c_000000004574	0.00198567	4.83596	0.404878	128
sample_52_c_000000027755	0.0128312	11.4537	0.417625	128
sample_128_c_000000022418	0.00206441	5.0843	0.421569	128
sample_130_c_000000009684	0.0104721	22.2611	0.428947	128
sample_128_c_000000008492	0.00218515	4.08401	0.468085	128
sample_166_c_000000020836	0.00621972	4.97259	0.506329	128
sample_27_c_000000015403	0.00615716	3.09351	0.52381	128
sample_104_c_000000027332	0.000786393	1.21818	0.557377	128
sample_121_c_000000030184	0.0040655	10.9298	0.569721	128
sample_136_c_000000025471	0.00423016	5.20749	0.626087	128
sample_128_c_000000052945	0.00137064	1.84169	0.633333	128
sample_135_c_000000055009	0.0043054	13.0338	0.659794	128
sample_170_c_000000008763	0.00524744	7.16479	0.661417	128
sample_150_c_000000024174	0.00481157	14.1429	0.719745	128
sample_147_c_000000006859	0.00362607	10.2827	0.754717	128
sample_141_c_000000008218	0.00157486	3.35726	0.853659	128
sample_3_c_000000026117	0.00388874	4.82076	0.857143	128
sample_292_c_000000050713	0.00742427	0.688845	1	128
sample_128_c_000000020976	0.00103433	1.81833	1.16667	128
sample_126_c_000000049882	0.00103961	1.10203	1.24324	128
sample_106_c_000000035862	0.00100347	0.636537	1.25	128
sample_128_c_000000039997	0.00127437	0.291281	1.25	128
sample_100_c_000000015743	0.00189135	4.29967	1.33333	128
sample_186_c_000000006715	0.00571244	9.56938	1.81159	128
sample_104_c_000000035944	0.000236518	0.0842649	2	128
sample_158_c_000000022762	0.000689479	0.271518	5	128
sample_144_c_000000024073	0.000768684	0.27656	N/A	128
sample_292_c_000000050713	0.0122779	1.41821	0	130
sample_172_c_000000044066	0.019624	17.3361	0.222915	130
sample_121_c_000000023849	0.0160028	13.9529	0.22521	130
sample_130_c_000000025472	0.000975167	1.67991	0.26506	130
sample_160_c_000000015051	0.00296387	3.11209	0.265625	130
sample_130_c_000000017729	0.00242529	3.98751	0.278689	130
sample_124_c_000000006921	0.000969451	1.58309	0.291139	130
sample_164_c_000000028112	0.00232465	2.40303	0.30303	130
sample_144_c_000000012192	0.0110574	21.012	0.339492	130
sample_106_c_000000055090	0.00188754	2.29399	0.341176	130
sample_124_c_000000033230	0.00218433	2.49241	0.346154	130
sample_117_c_000000018035	0.000848471	1.18078	0.354839	130
sample_106_c_000000060509	0.00788442	18.6575	0.358885	130
sample_141_c_000000012177	0.00705729	18.6299	0.369469	130
sample_295_c_000000009278	0.016418	22.4	0.373665	130
sample_130_c_000000019177	0.00298083	5.37738	0.388889	130
sample_166_c_000000038755	0.00423765	7.79947	0.397727	130
sample_126_c_000000016439	0.0113466	28.362	0.418942	130
sample_302_c_000000050847	0.0058887	8.41169	0.44385	130
sample_154_c_000000012537	0.0023136	2.75386	0.446809	130
sample_114_c_000000000469	0.00391518	5.39781	0.45098	130
sample_130_c_000000029368	0.00408655	7.91731	0.454545	130
sample_130_c_000000009684	0.00925913	12.5486	0.473684	130
sample_295_c_000000039327	0.0158437	31.8042	0.47832	130
sample_166_c_000000019890	0.00631454	16.9405	0.487685	130
sample_117_c_000000062662	0.00678815	16.4693	0.490741	130
sample_136_c_000000054093	0.00535013	14.4869	0.5	130
sample_138_c_000000006557	0.00933629	13.847	0.5	130
sample_135_c_000000029003	0.00100481	0.883428	0.5	130
sample_126_c_000000001137	0.00561844	6.41849	0.504808	130
sample_135_c_000000055009	0.00512931	15.3532	0.51715	130
sample_147_c_000000006859	0.00452029	12.7539	0.544974	130
sample_162_c_000000038999	0.000701995	0.320773	0.545455	130
sample_106_c_000000035862	0.00483473	3.4373	0.55	130
sample_104_c_000000027332	0.000900557	1.83996	0.55914	130
sample_121_c_000000030184	0.00436401	11.1111	0.573077	130
sample_124_c_000000008968	0.0132674	31.0635	0.621951	130
sample_136_c_000000028799	0.00370052	4.19078	0.628866	130
sample_135_c_000000002922	0.0042368	7.46965	0.662338	130
sample_150_c_000000024174	0.00513711	14.4391	0.700315	130
sample_168_c_000000050827	0.00405853	8.22791	0.701299	130
sample_170_c_000000020310	0.00446916	2.06413	0.708333	130
sample_126_c_000000049882	0.0027106	2.64728	0.833333	130
sample_144_c_000000029475	0.00534844	11.7666	0.988827	130
sample_102_c_000000030568	0.00210289	0.615101	1	130
sample_170_c_000000005669	0.00187677	2.03532	1.0137	130
sample_100_c_000000015743	0.00211623	4.16938	1.09302	130
sample_130_c_000000002066	0.000313798	0.251238	2.5	130
sample_152_c_000000014804	0.000295533	0.316882	3	130
sample_130_c_000000017519	0.000321295	0.537033	3.09091	130
sample_114_c_000000019233	0.000837305	1.25442	3.63636	130
sample_122_c_000000024534	0.000391866	0.137118	4	130
sample_133_c_000000037386	0.0122564	14.9964	0.241667	131
sample_302_c_000000061303	0.0114709	9.80851	0.257212	131
sample_254_c_000000012280	0.0267349	52.462	0.269231	131
sample_106_c_000000007949	0.00100774	0.868828	0.278689	131
sample_160_c_000000015051	0.0167385	16.373	0.289269	131
sample_114_c_000000009629	0.00940356	17.453	0.291866	131
sample_142_c_000000016378	0.00624651	17.9724	0.29771	131
sample_295_c_000000009278	0.0163911	19.163	0.313175	131
sample_174_c_000000034395	0.0241586	60.704	0.317595	131
sample_164_c_000000028112	0.00198476	3.37395	0.326923	131
sample_141_c_000000012177	0.0059501	6.74145	0.342105	131
sample_52_c_000000027755	0.0177367	31.1739	0.353499	131
sample_117_c_000000062662	0.00864235	11.9641	0.388235	131
sample_136_c_000000018611	0.00165336	1.73674	0.391304	131
sample_102_c_000000026825	0.00475769	9.16854	0.392015	131
sample_27_c_000000015403	0.00755763	3.79797	0.39726	131
sample_114_c_000000000469	0.00673664	9.32639	0.40404	131
sample_126_c_000000016439	0.010635	22.864	0.406513	131
sample_112_c_000000007380	0.00260737	7.8178	0.417085	131
sample_136_c_000000054093	0.00633335	13.6191	0.436782	131
sample_131_c_000000036117	0.00145903	1.80174	0.444444	131
sample_295_c_000000039327	0.0151427	24.5212	0.450586	131
sample_131_c_000000067332	0.00677186	12.1498	0.455285	131
sample_130_c_000000009684	0.012561	26.2626	0.462585	131
sample_122_c_000000070845	0.000691156	0.439902	0.545455	131
sample_135_c_000000055009	0.00428498	12.3279	0.551495	131
sample_122_c_000000010238	0.00375363	3.90606	0.555556	131
sample_117_c_000000018035	0.00152875	2.21882	0.561224	131
sample_121_c_000000030184	0.00364764	9.55711	0.572052	131
sample_131_c_000000058443	0.00190377	2.46134	0.592593	131
sample_166_c_000000019890	0.00746582	16.4813	0.60452	131
sample_106_c_000000035862	0.00401774	4.77403	0.611765	131
sample_131_c_000000032098	0.00103987	1.77313	0.631579	131
sample_128_c_000000039997	0.00356617	3.75429	0.655172	131
sample_147_c_000000006859	0.00361037	10.3455	0.663194	131
sample_148_c_000000007559	0.000820797	0.626013	0.666667	131
sample_122_c_000000024534	0.000358246	0.274236	0.666667	131
sample_170_c_000000008763	0.0074473	14.0654	0.686992	131
sample_168_c_000000014647	0.00206631	1.8101	0.7	131
sample_136_c_000000025471	0.00444573	8.43504	0.712575	131
sample_150_c_000000024174	0.00426482	12.4398	0.723636	131
sample_131_c_000000034171	0.000324019	0.210654	0.75	131
sample_124_c_000000008968	0.0113871	16.6925	0.8	131
sample_122_c_000000065284	0.00151937	1.04225	0.866667	131
sample_106_c_000000055090	0.000363814	0.108378	1	131
sample_100_c_000000015743	0.00195017	2.56243	1	131
sample_158_c_000000022762	0.00285776	3.02548	1.08333	131
sample_141_c_000000008218	0.00224524	5.55684	1.08333	131
sample_144_c_000000029475	0.00434763	4.89209	1.16418	131
sample_104_c_000000027332	0.000551879	0.761363	1.16667	131
sample_100_c_000000007763	0.00583222	14.4679	1.31472	131
sample_119_c_000000022169	0.00580585	14.1494	1.52273	131
sample_292_c_000000050713	0.0099296	0.931966	0	133
sample_164_c_000000006426	0.0125736	10.1224	0.21659	133
sample_48_c_000000036944	0.015136	11.1867	0.217105	133
sample_172_c_000000044066	0.0237034	17.6818	0.258347	133
sample_62_c_000000033191	0.0233814	33.8557	0.285444	133
sample_133_c_000000037386	0.00819621	11.8534	0.285714	133
sample_295_c_000000009278	0.0160879	13.932	0.29558	133
sample_112_c_000000011748	0.0109752	8.31489	0.296651	133
sample_124_c_000000033230	0.0014527	1.84222	0.305882	133
sample_106_c_000000060509	0.010498	10.2509	0.307692	133
sample_140_c_000000018547	0.00134341	0.73014	0.307692	133
sample_133_c_000000030962	0.00124197	2.43482	0.333333	133
sample_156_c_000000017576	0.0142082	9.34355	0.352201	133
sample_144_c_000000012192	0.0110023	26.1027	0.358238	133
sample_130_c_000000009684	0.0079943	7.34266	0.361111	133
sample_170_c_000000006653	0.0123611	21.6305	0.373928	133
sample_302_c_000000050847	0.00677361	8.83652	0.405263	133
sample_136_c_000000054093	0.00790945	14.754	0.432653	133
sample_295_c_000000039327	0.0152658	18.9673	0.4329	133
sample_117_c_000000062662	0.00943883	8.32413	0.433962	133
sample_166_c_000000019890	0.0090599	19.7979	0.455319	133
sample_124_c_000000006921	0.000820293	1.39768	0.483871	133
sample_135_c_000000055009	0.00401592	3.73116	0.615385	133
sample_133_c_000000040232	0.000767009	1.29705	0.619048	133
sample_133_c_000000017816	0.000371922	0.702335	0.625	133
sample_126_c_000000002444	0.0109267	8.52828	0.635593	133
sample_124_c_000000008968	0.0117293	33.606	0.674419	133
sample_130_c_000000025472	0.000741107	0.77185	0.76	133
sample_121_c_000000030184	0.0031716	2.331	0.8	133
sample_150_c_000000024174	0.00322525	2.69036	0.888889	133
sample_116_c_000000050487	0.00555495	5.51509	1.01587	133
sample_147_c_000000006859	0.00302685	2.42932	1.02174	133
sample_152_c_000000014804	0.000380635	0.633764	1.33333	133
sample_133_c_000000033115	0.00119247	0.147059	N/A	133
sample_135_c_000000013254	0.0016705	0.157903	N/A	133
sample_292_c_000000050713	0.0116258	1.29665	0	135
sample_52_c_000000015860	0.0295817	14.7897	0.163359	135
sample_133_c_000000037386	0.00964535	7.7227	0.170732	135
sample_130_c_000000025472	0.001191	2.17934	0.214286	135
sample_126_c_000000002444	0.00547112	4.30326	0.227848	135
sample_140_c_000000001173	0.00730913	5.96141	0.241379	135
sample_144_c_000000008300	0.00237538	3.96416	0.255319	135
sample_135_c_000000027651	0.00166595	3.62796	0.26087	135
sample_130_c_000000029368	0.00556393	11.9859	0.269231	135
sample_217_c_000000017952	0.0058033	6.29713	0.278027	135
sample_164_c_000000028112	0.00227386	3.51959	0.281818	135
sample_140_c_000000018547	0.00194054	5.34045	0.281915	135
sample_135_c_000000010994	0.00172728	2.10387	0.285714	135
sample_172_c_000000044066	0.0222234	35.8081	0.29183	135
sample_135_c_000000032241	0.00375901	7.90256	0.304688	135
sample_52_c_000000027755	0.00808502	4.22389	0.31746	135
sample_124_c_000000033230	0.00212901	5.88272	0.321569	135
sample_152_c_000000009858	0.00425979	3.68788	0.323944	135
sample_106_c_000000060509	0.00706673	13.0388	0.328431	135
sample_124_c_000000024156	0.00730882	14.1818	0.329412	135
sample_135_c_000000002922	0.00200789	0.988631	0.333333	135
sample_164_c_000000013353	0.00648241	17.1384	0.335404	135
sample_135_c_000000037349	0.00423358	9.24645	0.339535	135
sample_102_c_000000026825	0.0031943	3.27296	0.35119	135
sample_172_c_000000002536	0.0160311	13.6873	0.366733	135
sample_295_c_000000009278	0.0166266	18.4638	0.371882	135
sample_170_c_000000025388	0.00618637	13.0498	0.376289	135
sample_144_c_000000042730	0.00371129	10.4092	0.381356	135
sample_104_c_000000024923	0.00615318	9.20687	0.386364	135
sample_102_c_000000030764	0.0037025	9.87639	0.390476	135
sample_114_c_000000000469	0.00692954	6.96285	0.395973	135
sample_141_c_000000012177	0.00537138	10.9933	0.4	135
sample_124_c_000000006921	0.000693593	0.955559	0.4	135
sample_160_c_000000015051	0.00196261	5.11765	0.403061	135
sample_162_c_000000021731	0.00682566	4.86242	0.42446	135
sample_146_c_000000014923	0.000460555	0.353004	0.428571	135
sample_135_c_000000013254	0.00112224	2.55803	0.428571	135
sample_136_c_000000054093	0.00717839	14.32	0.435897	135
sample_160_c_000000004808	0.0081106	5.78126	0.439759	135
sample_135_c_000000002862	0.000829593	1.53474	0.441176	135
sample_144_c_000000012192	0.00785853	6.42318	0.449438	135
sample_126_c_000000016439	0.00894052	10.9073	0.455446	135
sample_135_c_000000001190	0.00305641	4.76463	0.461538	135
sample_126_c_000000004574	0.00807765	13.5639	0.489712	135
sample_152_c_000000014804	0.000549433	0.396102	0.5	135
sample_158_c_000000067173	0.00167859	1.39095	0.5	135
sample_302_c_000000050847	0.00746671	13.0282	0.501931	135
sample_146_c_000000012437	0.00605133	15.8647	0.513699	135
sample_168_c_000000050827	0.00568321	4.47393	0.520833	135
sample_295_c_000000039327	0.0137354	21.849	0.524793	135
sample_124_c_000000006519	0.000380629	0.445058	0.529412	135
sample_128_c_000000022418	0.00719381	12.5368	0.53653	135
sample_135_c_000000029003	0.00123362	2.12826	0.571429	135
sample_138_c_000000006557	0.00936932	7.85249	0.578947	135
sample_166_c_000000019890	0.00856718	23.5228	0.589552	135
sample_135_c_000000010706	0.00106233	2.14747	0.597403	135
sample_126_c_000000049882	0.0059199	2.85091	0.6	135
sample_166_c_000000020836	0.00554878	5.36814	0.612613	135
sample_170_c_000000008763	0.00607853	5.61297	0.645161	135
sample_135_c_000000050900	0.00192875	2.92461	0.69	135
sample_146_c_000000012388	0.00201316	3.54718	0.696721	135
sample_166_c_000000026691	0.000643465	0.828806	0.724138	135
sample_164_c_000000025359	0.000622737	0.675323	0.73913	135
sample_124_c_000000008968	0.0115668	28.1893	0.813433	135
sample_135_c_000000055009	0.0038823	2.57147	1.02439	135
sample_100_c_000000015743	0.00182165	2.38871	1.2	135
sample_147_c_000000013493	0.00118637	1.92765	1.5	135
sample_130_c_000000040926	0.000369561	0.4101	2	135
sample_102_c_000000030568	0.00121313	1.38398	2	135
sample_170_c_000000020310	0.00138474	1.42454	2.06667	135
sample_150_c_000000052240	0.00109726	0	N/A	135
sample_160_c_000000039998	0.000316228	0.517063	N/A	135
sample_148_c_000000010484	0.0016006	3.05434	0.184615	136
sample_254_c_000000012280	0.0274666	47.7698	0.257475	136
sample_142_c_000000016378	0.0063498	16.7435	0.26378	136
sample_160_c_000000015051	0.0165961	16.3385	0.271787	136
sample_136_c_000000018611	0.00184498	2.41339	0.279412	136
sample_136_c_000000038151	0.00255797	3.77834	0.294872	136
sample_136_c_000000000186	0.00307315	5.68141	0.299065	136
sample_174_c_000000034395	0.0233772	52.2092	0.305768	136
sample_295_c_000000009278	0.0151726	11.3166	0.309091	136
sample_52_c_000000027755	0.016603	25.0583	0.339286	136
sample_164_c_000000028112	0.002174	3.73805	0.33945	136
sample_136_c_000000002765	0.00111228	1.41214	0.386364	136
sample_112_c_000000007380	0.00254128	8.1164	0.408654	136
sample_130_c_000000009684	0.0127675	22.9992	0.415	136
sample_131_c_000000036117	0.00107299	0.567215	0.428571	136
sample_166_c_000000019890	0.00687288	6.63333	0.4625	136
sample_136_c_000000054093	0.00364774	4.53969	0.469136	136
sample_126_c_000000016439	0.00889526	9.28157	0.473054	136
sample_168_c_000000014647	0.00175678	2.09807	0.5	136
sample_295_c_000000039327	0.0132564	15.9545	0.504348	136
sample_170_c_000000008763	0.00647615	5.08469	0.551724	136
sample_121_c_000000030184	0.00336114	6.37141	0.62069	136
sample_135_c_000000055009	0.00388748	8.26905	0.621762	136
sample_136_c_000000025471	0.0044792	9.81828	0.695	136
sample_131_c_000000032098	0.0010077	0.809947	0.733333	136
sample_106_c_000000035862	0.00395575	2.51432	0.75	136
sample_136_c_000000036608	0.000659171	0.683638	0.75	136
sample_148_c_000000007559	0.00247081	2.28311	0.818182	136
sample_136_c_000000028799	0.00392776	7.43365	0.821656	136
sample_150_c_000000024174	0.00381442	7.89831	0.825301	136
sample_147_c_000000006859	0.00295336	5.67539	0.842857	136
sample_131_c_000000058443	0.00167439	1.97977	0.875	136
sample_141_c_000000008218	0.00247627	5.47966	1	136
sample_100_c_000000007763	0.0049886	6.23616	1.22093	136
sample_148_c_000000027479	0.00186993	2.53681	1.23684	136
sample_119_c_000000022169	0.00487488	6.29201	1.44304	136
sample_292_c_000000050713	0.00909145	0.810406	0	138
sample_254_c_000000012280	0.0229562	19.1079	0.169903	138
sample_133_c_000000037386	0.00933306	13.1106	0.266355	138
sample_144_c_000000012192	0.0167408	14.5205	0.267123	138
sample_217_c_000000017952	0.011282	11.1172	0.277108	138
sample_164_c_000000028112	0.00226292	3.64095	0.281818	138
sample_174_c_000000034395	0.0214004	26.612	0.283333	138
sample_106_c_000000060509	0.0108286	15.3549	0.303965	138
sample_135_c_000000010706	0.00343257	5.58342	0.366834	138
sample_295_c_000000009278	0.0154673	14.1133	0.370031	138
sample_126_c_000000016439	0.00906431	12.1045	0.374257	138
sample_150_c_000000018550	0.00518619	4.97083	0.384615	138
sample_130_c_000000009684	0.0113594	15.4623	0.388462	138
sample_121_c_000000013455	0.00131044	1.44097	0.413043	138
sample_138_c_000000006557	0.00260696	8.09788	0.425676	138
sample_119_c_000000045192	0.0015083	1.96057	0.441176	138
sample_136_c_000000054093	0.00423024	9.34642	0.446927	138
sample_168_c_000000050827	0.0074421	7.25085	0.463768	138
sample_295_c_000000039327	0.0137518	21.6133	0.485944	138
sample_117_c_000000018035	0.000846453	1.51814	0.5	138
sample_138_c_000000022677	0.0014905	3.15736	0.506329	138
sample_156_c_000000012809	0.00118686	1.5032	0.511111	138
sample_138_c_000000016047	0.000686041	0.525024	0.52	138
sample_102_c_000000026825	0.00369962	5.78897	0.545763	138
sample_104_c_000000027332	0.00104839	2.36023	0.556522	138
sample_124_c_000000008968	0.0106677	12.8233	0.56338	138
sample_166_c_000000019890	0.00664873	13.5728	0.579618	138
sample_138_c_000000028614	0.000966141	2.05232	0.597222	138
sample_147_c_000000006859	0.0034658	8.10471	0.60515	138
sample_150_c_000000024174	0.00419131	10.095	0.634454	138
sample_135_c_000000055009	0.00398185	9.17662	0.642512	138
sample_138_c_000000017008	0.000433994	0.428644	0.666667	138
sample_121_c_000000030184	0.00343649	7.04481	0.683871	138
sample_160_c_000000028582	0.00121663	1.30723	0.725	138
sample_170_c_000000008763	0.00567375	6.37237	0.740741	138
sample_112_c_000000007380	0.00209079	2.47021	0.775	138
sample_100_c_000000007763	0.00460717	3.7417	0.911111	138
sample_136_c_000000002765	0.000757419	0.706072	1.05882	138
sample_138_c_000000020539	0.000539531	0.942994	1.1	138
sample_119_c_000000022169	0.00462977	4.08213	1.42424	138
sample_100_c_000000015743	0.00168147	1.8241	1.66667	138
sample_186_c_000000006715	0.00586072	5.4799	1.90244	138
sample_68_c_000000018027	0.000619731	0.146349	2	138
sample_138_c_000000016739	0.000333772	0.195308	3.5	138
sample_138_c_000000042587	0.000232624	0.0875733	N/A	138
sample_138_c_000000048006	0.00219719	0	N/A	138
sample_138_c_000000000379	0.000328897	0	N/A	138
sample_86_c_000000043403	0.00302858	3.2679	0.17757	14
sample_52_c_000000015860	0.0035081	7.77003	0.19086	14
sample_92_c_000000027679	0.000561503	0.59956	0.230769	14
sample_254_c_000000012280	0.019348	35.3327	0.251131	14
sample_52_c_000000048893	0.00156454	0.962618	0.277778	14
sample_174_c_000000034395	0.0205778	36.46	0.285916	14
sample_14_c_000000043411	0.00203201	5.06823	0.291429	14
sample_38_c_000000003021	0.00432116	3.75163	0.320388	14
sample_258_c_000000001538	0.0109678	6.54906	0.324786	14
sample_14_c_000000036765	0.0021937	2.87387	0.327586	14
sample_3_c_000000035015	0.00111268	0.415067	0.333333	14
sample_292_c_000000021091	0.00853045	9.87536	0.346614	14
sample_31_c_000000016022	0.00260589	3.42396	0.355932	14
sample_76_c_000000043894	0.00282179	2.41944	0.367347	14
sample_14_c_000000006594	0.0019446	3.80444	0.387097	14
sample_46_c_000000010090	0.00312612	3.0218	0.394737	14
sample_44_c_000000035677	0.0021222	2.63658	0.407407	14
sample_18_c_000000030218	0.00153537	3.94228	0.427083	14
sample_250_c_000000000340	0.00695756	3.73177	0.454545	14
sample_63_c_000000026655	0.0025951	7.17167	0.458716	14
sample_246_c_000000001659	0.00712282	7.28131	0.465753	14
sample_70_c_000000024148	0.00529411	5.72825	0.466667	14
sample_74_c_000000054138	0.0061216	5.21451	0.46875	14
sample_18_c_000000049538	0.00325106	9.64875	0.477941	14
sample_7_c_000000022138	0.0061427	10.9278	0.487298	14
sample_11_c_000000002133	0.00151026	2.19861	0.5	14
sample_50_c_000000020134	0.00217473	1.31186	0.5	14
sample_68_c_000000050420	0.00608021	5.67834	0.536232	14
sample_19_c_000000033613	0.00204684	5.2576	0.566265	14
sample_93_c_000000047791	0.00236708	4.53886	0.57732	14
sample_19_c_000000003028	0.00159323	2.14671	0.586207	14
sample_21_c_000000002041	0.00128576	1.39621	0.590909	14
sample_19_c_000000005511	0.00219567	1.57119	0.6	14
sample_44_c_000000009741	0.0015821	1.9676	0.611111	14
sample_201_c_000000037255	0.00174732	1.67555	0.612903	14
sample_60_c_000000040351	0.00202199	1.68505	0.621622	14
sample_33_c_000000013115	0.000589121	0.445347	0.666667	14
sample_64_c_000000013003	0.00127217	1.55557	0.666667	14
sample_58_c_000000010355	0.0021633	1.34469	0.7	14
sample_90_c_000000037085	0.000629728	0.499654	0.714286	14
sample_16_c_000000011511	0.00154008	1.8305	0.8	14
sample_27_c_000000033125	0.00215748	1.53267	0.8	14
sample_87_c_000000021086	0.002785	6.78408	0.807407	14
sample_38_c_000000038600	0.000950818	1.30468	0.818182	14
sample_40_c_000000012306	0.0010563	1.05903	0.933333	14
sample_7_c_000000045709	0.00186297	2.58528	0.961538	14
sample_292_c_000000050713	0.00872733	1.01301	1	14
sample_21_c_000000018063	0.00189827	1.27804	1.33333	14
sample_33_c_000000033064	0.000404832	0.44436	1.33333	14
sample_3_c_000000034118	0.00056913	0.347252	1.38462	14
sample_3_c_000000050909	0.000562334	0.59757	1.75	14
sample_1_c_000000013178	0.000548071	0.271743	1.75	14
sample_27_c_000000027906	0.00106392	1.43255	2	14
sample_70_c_000000037053	0.000356741	0.154625	2	14
sample_46_c_000000063523	0.00110554	1.69779	2.5	14
sample_29_c_000000028954	0.00306807	3.90654	2.70833	14
sample_1_c_000000006271	0.000378632	0.450534	3.14286	14
sample_230_c_000000040867	0.00114622	0.895497	4.375	14
sample_58_c_000000002880	0.000912656	0.318785	N/A	14
sample_21_c_000000037950	0.000970008	1.04275	N/A	14
sample_19_c_000000030133	0.000608023	0.193949	N/A	14
sample_3_c_000000035581	0.000423511	0.69541	N/A	14
sample_292_c_000000050713	0.00845671	1.09405	0	140
sample_154_c_000000026194	0.00921532	14.095	0.10567	140
sample_140_c_000000018547	0.00150861	0.54239	0.130435	140
sample_130_c_000000025472	0.00126466	1.57397	0.222222	140
sample_130_c_000000009684	0.0127798	11.6162	0.225989	140
sample_140_c_000000001173	0.00367597	11.8705	0.245614	140
sample_172_c_000000044066	0.0253415	18.9857	0.250538	140
sample_130_c_000000029368	0.00689269	6.81768	0.297297	140
sample_140_c_000000009977	0.0045404	11.5767	0.327044	140
sample_164_c_000000028112	0.0021737	2.76712	0.329268	140
sample_152_c_000000014804	0.000376186	0.475323	0.333333	140
sample_124_c_000000006921	0.000787431	0.841463	0.346154	140
sample_102_c_000000030764	0.00286813	4.74947	0.348624	140
sample_124_c_000000033230	0.00265344	2.81751	0.350427	140
sample_140_c_000000036556	0.00155315	3.62967	0.352941	140
sample_136_c_000000054093	0.00699758	15.5551	0.38141	140
sample_295_c_000000009278	0.017497	28.641	0.40438	140
sample_164_c_000000013353	0.0043748	4.67767	0.409639	140
sample_141_c_000000012177	0.00681067	15.0773	0.417827	140
sample_302_c_000000050847	0.00826463	9.94109	0.421053	140
sample_126_c_000000016439	0.0111376	29.2044	0.422355	140
sample_106_c_000000060509	0.0066276	21.8743	0.431746	140
sample_166_c_000000038755	0.00600452	13.784	0.44586	140
sample_170_c_000000005669	0.00404688	5.14611	0.450382	140
sample_166_c_000000019890	0.00886726	19.849	0.45082	140
sample_144_c_000000042730	0.00259115	4.36817	0.465116	140
sample_138_c_000000006557	0.0101018	24.4689	0.469048	140
sample_154_c_000000033608	0.00623249	5.22269	0.47541	140
sample_295_c_000000039327	0.0166591	31.9614	0.479524	140
sample_128_c_000000022418	0.0119173	22.573	0.480998	140
sample_126_c_000000004574	0.0121791	23.8817	0.486667	140
sample_135_c_000000002922	0.00487939	10.7651	0.504132	140
sample_126_c_000000001137	0.00808394	15.5211	0.506224	140
sample_158_c_000000067173	0.00176087	1.48579	0.533333	140
sample_114_c_000000000469	0.00721341	20.9844	0.542289	140
sample_168_c_000000050827	0.00618634	13.936	0.574468	140
sample_146_c_000000012437	0.00200176	5.39727	0.583333	140
sample_140_c_000000021727	0.000296076	0.480423	0.6	140
sample_166_c_000000020836	0.00475551	5.11386	0.630435	140
sample_170_c_000000008763	0.00367955	5.51392	0.643564	140
sample_126_c_000000049882	0.00272007	5.09092	0.674641	140
sample_135_c_000000055009	0.00322092	2.57147	0.680851	140
sample_147_c_000000006859	0.00238527	2.19895	0.709091	140
sample_138_c_000000028614	0.00214792	3.01533	0.711111	140
sample_150_c_000000024174	0.00386181	3.03591	0.795918	140
sample_124_c_000000008968	0.0119684	24.4307	0.798319	140
sample_170_c_000000020310	0.0015481	1.54083	0.92	140
sample_121_c_000000001793	0.00175559	1.73399	0.92	140
sample_121_c_000000030184	0.00278371	1.5799	0.961538	140
sample_140_c_000000001431	0.000967218	1.21233	1.25	140
sample_135_c_000000002862	0.00101228	0.832401	1.375	140
sample_140_c_000000036067	0.000782753	1.06267	1.4	140
sample_144_c_000000024073	0.000437107	0.197543	1.5	140
sample_147_c_000000013493	0.000604408	0.820277	1.71429	140
sample_140_c_000000008470	0.000578329	0.586314	1.8	140
sample_140_c_000000019652	0.000264326	0.353559	2	140
sample_114_c_000000019233	0.000944428	1.64215	2.11111	140
sample_140_c_000000009144	0.000522356	0.707918	2.66667	140
sample_104_c_000000027173	0.000470987	0.152499	3	140
sample_140_c_000000001673	0.000581606	0.234277	5	140
sample_140_c_000000010508	0.00018582	0	N/A	140
sample_140_c_000000009977	0.00552011	8.10122	0.214912	141
sample_117_c_000000018035	0.0013029	1.55707	0.234043	141
sample_254_c_000000012280	0.0264112	43.4168	0.261566	141
sample_164_c_000000028112	0.00248761	2.7914	0.282353	141
sample_174_c_000000034395	0.0237731	47.7363	0.294984	141
sample_33_c_000000038278	0.0105509	8.66448	0.300926	141
sample_295_c_000000009278	0.0182104	18.1013	0.318386	141
sample_27_c_000000015403	0.0088328	6.46268	0.324138	141
sample_166_c_000000038755	0.00339929	3.97332	0.381818	141
sample_42_c_000000014796	0.012349	11.3401	0.417582	141
sample_142_c_000000016378	0.00625892	17.6651	0.418803	141
sample_112_c_000000007380	0.00323277	7.98067	0.425743	141
sample_130_c_000000009684	0.0164852	32.6729	0.437387	141
sample_295_c_000000039327	0.0158287	22.4254	0.447266	141
sample_128_c_000000022418	0.00969586	13.0999	0.461233	141
sample_106_c_000000060509	0.00756872	17.1134	0.46371	141
sample_126_c_000000004574	0.00970216	12.123	0.479358	141
sample_136_c_000000000186	0.00486183	3.23625	0.5	141
sample_141_c_000000012177	0.00594454	14.1263	0.504762	141
sample_136_c_000000054093	0.00382664	10.3144	0.507853	141
sample_135_c_000000002922	0.00328403	4.22914	0.520833	141
sample_106_c_000000035862	0.00240426	2.29153	0.533333	141
sample_114_c_000000000469	0.00743321	13.6702	0.558052	141
sample_152_c_000000013370	0.00484998	8.13621	0.595041	141
sample_166_c_000000019890	0.00682482	16.2261	0.602094	141
sample_136_c_000000002765	0.00173235	1.00867	0.62069	141
sample_121_c_000000030184	0.00360476	4.4289	0.663265	141
sample_124_c_000000008968	0.00797286	10.6124	0.690909	141
sample_128_c_000000039997	0.00301302	2.45971	0.694444	141
sample_136_c_000000025471	0.00434007	5.64144	0.706897	141
sample_126_c_000000001137	0.00520786	5.38764	0.719178	141
sample_135_c_000000055009	0.00452825	6.88247	0.726027	141
sample_147_c_000000006859	0.00367268	5.25654	0.744526	141
sample_158_c_000000022762	0.00216654	1.51274	0.761905	141
sample_150_c_000000024174	0.00401743	6.71356	0.794521	141
sample_168_c_000000050827	0.00442984	6.63376	0.819672	141
sample_136_c_000000028799	0.00561296	7.9076	0.889571	141
sample_170_c_000000008763	0.00619642	6.60349	0.89899	141
sample_144_c_000000029475	0.00436369	5.05196	0.925926	141
sample_104_c_000000027332	0.000834252	1.16742	1	141
sample_140_c_000000001673	0.00117706	0.553745	1	141
sample_148_c_000000027479	0.00239923	2.72648	1.2439	141
sample_141_c_000000008218	0.00314661	6.98464	1.49254	141
sample_142_c_000000016378	0.00562324	8.24373	0.165414	142
sample_254_c_000000012280	0.0232312	25.2699	0.247761	142
sample_174_c_000000034395	0.0227154	26.6496	0.25785	142
sample_130_c_000000009684	0.0154687	12.1601	0.291139	142
sample_166_c_000000038755	0.00342814	2.01118	0.380952	142
sample_295_c_000000039327	0.0146557	12.6536	0.382143	142
sample_106_c_000000060509	0.00901185	11.0229	0.39645	142
sample_114_c_000000000469	0.00720369	6.54764	0.443609	142
sample_141_c_000000012177	0.00563855	7.49671	0.571429	142
sample_152_c_000000013370	0.00402706	2.26226	0.576923	142
sample_136_c_000000054093	0.00305678	6.07517	0.578947	142
sample_112_c_000000007380	0.00299864	7.24775	0.609756	142
sample_166_c_000000019890	0.00645038	8.87846	0.65625	142
sample_135_c_000000055009	0.00446609	2.69752	0.696429	142
sample_168_c_000000050827	0.0040001	4.06253	0.813953	142
sample_150_c_000000024174	0.00423205	2.78909	0.859649	142
sample_117_c_000000018035	0.00131101	0.739607	0.869565	142
sample_147_c_000000006859	0.00356249	1.90576	0.904762	142
sample_141_c_000000008218	0.00210238	2.23817	1.09091	142
sample_104_c_000000027332	0.000667298	0.735985	2.3125	142
sample_112_c_000000007820	0.0156225	31.5396	0.0985772	144
sample_170_c_000000008858	0.0159603	17.8275	0.118056	144
sample_140_c_000000001173	0.00808546	11.3999	0.155172	144
sample_135_c_000000037349	0.00711933	13.8382	0.190883	144
sample_42_c_000000014274	0.0039031	2.63462	0.2	144
sample_198_c_000000028548	0.0140062	11.8896	0.201681	144
sample_140_c_000000018547	0.00200955	4.73548	0.222222	144
sample_303_c_000000046005	0.0126936	7.7941	0.232558	144
sample_130_c_000000025472	0.00134802	3.10253	0.240506	144
sample_124_c_000000033230	0.00210965	5.77435	0.245421	144
sample_52_c_000000002514	0.00496985	1.12305	0.25	144
sample_172_c_000000044066	0.0243972	25.9794	0.265683	144
sample_135_c_000000027651	0.00163712	2.45765	0.274194	144
sample_144_c_000000012192	0.00228692	3.04076	0.275362	144
sample_158_c_000000067173	0.00328345	4.45737	0.285714	144
sample_144_c_000000008300	0.00139735	3.14512	0.294964	144
sample_150_c_000000016025	0.00355217	3.15375	0.297297	144
sample_140_c_000000009977	0.00444429	11.6017	0.308869	144
sample_117_c_000000018035	0.00190764	1.98526	0.317757	144
sample_86_c_000000043403	0.013263	5.76299	0.333333	144
sample_144_c_000000009689	0.00175002	2.51869	0.340909	144
sample_164_c_000000031434	0.00148612	1.09089	0.347826	144
sample_158_c_000000020239	0.00149836	2.10275	0.352941	144
sample_102_c_000000030764	0.00144098	3.45988	0.3625	144
sample_138_c_000000006557	0.00850996	11.954	0.364865	144
sample_154_c_000000034520	0.00214314	3.84191	0.367647	144
sample_295_c_000000009278	0.0160392	19.3961	0.374459	144
sample_102_c_000000026825	0.00302042	8.28367	0.40257	144
sample_141_c_000000012177	0.00408403	14.4619	0.405882	144
sample_144_c_000000023619	0.000488551	0.835254	0.411765	144
sample_106_c_000000060509	0.00737553	21.1881	0.412141	144
sample_126_c_000000016439	0.010776	28.7019	0.414116	144
sample_295_c_000000039327	0.0158984	23.9973	0.419861	144
sample_164_c_000000028112	0.00202434	2.30594	0.431373	144
sample_104_c_000000036385	0.000531654	1.42506	0.436364	144
sample_144_c_000000042730	0.000775853	1.51801	0.454545	144
sample_114_c_000000000469	0.00682199	14.6923	0.458746	144
sample_302_c_000000050847	0.00721539	5.66444	0.460784	144
sample_144_c_000000034755	0.00057186	0.588966	0.466667	144
sample_152_c_000000013370	0.00492083	14.8039	0.467213	144
sample_164_c_000000013353	0.0028166	2.51572	0.47619	144
sample_136_c_000000054093	0.00537411	13.3854	0.489796	144
sample_133_c_000000040232	0.00705893	12.8354	0.494845	144
sample_126_c_000000004574	0.0108325	22.9542	0.501836	144
sample_124_c_000000006921	0.000689611	1.38342	0.508197	144
sample_128_c_000000022418	0.0110903	23.8316	0.516091	144
sample_166_c_000000038755	0.0047128	14.8141	0.518519	144
sample_144_c_000000035921	0.00115609	2.39444	0.539683	144
sample_104_c_000000027332	0.00222607	1.66231	0.540541	144
sample_138_c_000000028614	0.00428617	2.99954	0.541176	144
sample_154_c_000000033608	0.0115132	18.2794	0.565022	144
sample_135_c_000000013254	0.00241258	2.87384	0.577778	144
sample_147_c_000000014161	0.00217315	3.98304	0.590361	144
sample_135_c_000000055009	0.00374577	4.96647	0.591304	144
sample_166_c_000000019890	0.00736341	16.4302	0.594737	144
sample_170_c_000000020310	0.0035981	5.00044	0.627907	144
sample_121_c_000000030184	0.00247517	3.2634	0.652778	144
sample_135_c_000000002922	0.00375115	11.534	0.655172	144
sample_168_c_000000050827	0.00480242	12.7533	0.674419	144
sample_166_c_000000020836	0.00876985	16.6977	0.676923	144
sample_147_c_000000006859	0.00270691	3.64398	0.701031	144
sample_124_c_000000008968	0.013059	29.7369	0.707483	144
sample_150_c_000000024174	0.00359917	5.45477	0.725	144
sample_126_c_000000001137	0.0050016	5.65994	0.736111	144
sample_136_c_000000028799	0.00407216	9.67871	0.825243	144
sample_144_c_000000022797	0.00119823	3.00874	0.912281	144
sample_117_c_000000062662	0.0031335	1.81997	0.9375	144
sample_292_c_000000050713	0.0096273	1.13457	1	144
sample_146_c_000000014923	0.000386344	0.337656	1	144
sample_144_c_000000029475	0.00344143	7.32214	1.20588	144
sample_100_c_000000015743	0.0016356	1.47666	2	144
sample_140_c_000000008470	0.00227471	1.6333	2.27273	144
sample_114_c_000000019233	0.000800903	1.43688	2.46667	144
sample_144_c_000000024073	0.000582382	0.869187	2.8	144
sample_130_c_000000040926	0.000198411	0.0976429	3	144
sample_166_c_000000026691	0.000244616	0.0767413	N/A	144
sample_152_c_000000014804	0.000536503	0.871425	N/A	144
sample_164_c_000000025359	0.000298712	0.0306965	N/A	144
sample_147_c_000000013493	0.00049087	0.73825	N/A	144
sample_124_c_000000006519	0.000227765	0.0767342	N/A	144
sample_168_c_000000014647	0.00243827	1.72783	0.0833333	146
sample_144_c_000000042730	0.00172143	1.36312	0.228571	146
sample_146_c_000000029347	0.0021461	1.61987	0.25	146
sample_106_c_000000060509	0.00766863	11.3232	0.252632	146
sample_174_c_000000034395	0.0213847	20.3161	0.253807	146
sample_135_c_000000032241	0.00385989	8.53296	0.265018	146
sample_166_c_000000038755	0.00238638	2.3055	0.3	146
sample_135_c_000000037349	0.00174243	2.10718	0.313725	146
sample_144_c_000000012192	0.0132495	14.9646	0.329932	146
sample_102_c_000000026825	0.00366455	4.64824	0.333333	146
sample_135_c_000000010706	0.00511534	4.62136	0.347561	146
sample_130_c_000000009684	0.0108651	9.90676	0.36747	146
sample_146_c_000000012437	0.00198508	3.76173	0.371795	146
sample_102_c_000000030764	0.00250517	1.85575	0.404762	146
sample_164_c_000000028112	0.00170471	1.57775	0.409091	146
sample_117_c_000000018035	0.000852674	1.20673	0.421053	146
sample_164_c_000000013353	0.0020606	2.51572	0.465116	146
sample_292_c_000000050713	0.00989541	1.13457	0.5	146
sample_146_c_000000005673	0.000813143	0.969198	0.5	146
sample_147_c_000000014161	0.00218857	5.32982	0.54902	146
sample_146_c_000000012388	0.0014961	2.21518	0.594595	146
sample_121_c_000000030184	0.00290502	5.74981	0.598485	146
sample_135_c_000000050900	0.00178297	2.17174	0.604651	146
sample_126_c_000000049882	0.00183651	1.13797	0.611111	146
sample_104_c_000000027332	0.000869207	1.37045	0.61194	146
sample_168_c_000000050827	0.00393781	5.29672	0.62963	146
sample_135_c_000000055009	0.00359851	8.04215	0.688889	146
sample_128_c_000000039997	0.002344	1.0033	0.733333	146
sample_147_c_000000006859	0.00302603	7.51832	0.735751	146
sample_106_c_000000035862	0.00242362	1.84596	0.741935	146
sample_150_c_000000024174	0.00390215	7.6268	0.75	146
sample_136_c_000000028799	0.00367106	2.76891	1.29412	146
sample_100_c_000000015743	0.00200936	2.25841	1.36842	146
sample_158_c_000000022762	0.00226838	1.47395	2.75	146
sample_152_c_000000014804	0.000429186	0.158441	N/A	146
sample_147_c_000000013493	0.00033242	0	N/A	146
sample_104_c_000000027332	0.000833768	0.291856	0.4	147
sample_135_c_000000032241	0.00341251	2.58916	0.414286	147
sample_147_c_000000014161	0.00162419	1.54737	0.444444	147
sample_147_c_000000006859	0.00278404	3.05759	0.563218	147
sample_135_c_000000055009	0.00328664	2.77316	0.666667	147
sample_117_c_000000018035	0.000703636	0.142731	0.833333	147
sample_150_c_000000024174	0.00319843	3.10996	0.844828	147
sample_121_c_000000030184	0.00322688	2.7713	0.857143	147
sample_146_c_000000005673	0.00061847	0.047278	1	147
sample_147_c_000000013493	0.000511293	0.820277	2	147
sample_148_c_000000031118	0.00230848	3.75793	0.214286	148
sample_117_c_000000018035	0.00152157	1.31053	0.225352	148
sample_136_c_000000038151	0.00279415	3.80458	0.242857	148
sample_148_c_000000010484	0.0017064	1.78501	0.264706	148
sample_142_c_000000016378	0.00686755	19.3548	0.272414	148
sample_254_c_000000012280	0.027412	47.3741	0.274744	148
sample_164_c_000000028112	0.0026531	3.73805	0.277311	148
sample_33_c_000000038278	0.010548	10.8377	0.285714	148
sample_133_c_000000037386	0.0140326	16.4781	0.288973	148
sample_27_c_000000015403	0.00899843	6.7996	0.289655	148
sample_160_c_000000015051	0.0170854	19.5716	0.292232	148
sample_174_c_000000034395	0.0234298	55.5357	0.310876	148
sample_295_c_000000009278	0.0162974	14.8643	0.316216	148
sample_136_c_000000054093	0.0047939	5.57447	0.317757	148
sample_122_c_000000010238	0.00391667	3.001	0.318182	148
sample_52_c_000000027755	0.0182388	33.7134	0.337763	148
sample_117_c_000000062662	0.00641876	3.72945	0.346154	148
sample_42_c_000000014796	0.011352	11.0438	0.354167	148
sample_168_c_000000014647	0.00190574	3.2911	0.357143	148
sample_102_c_000000026825	0.00492731	11.5033	0.364771	148
sample_126_c_000000016439	0.0102973	17.9424	0.400778	148
sample_130_c_000000009684	0.0158473	47.0474	0.43375	148
sample_295_c_000000039327	0.0154155	21.8228	0.455466	148
sample_148_c_000000019966	0.00120966	1.4822	0.466667	148
sample_104_c_000000027332	0.00092139	0.62178	0.482759	148
sample_114_c_000000000469	0.00610057	8.97506	0.502857	148
sample_112_c_000000007380	0.00216573	6.24338	0.503356	148
sample_106_c_000000012123	0.0117512	21.8493	0.523605	148
sample_131_c_000000032098	0.00106619	1.35721	0.566667	148
sample_148_c_000000057384	0.000918863	0.716359	0.583333	148
sample_152_c_000000051098	0.00584034	7.11111	0.612069	148
sample_170_c_000000008763	0.00696345	12.3485	0.624434	148
sample_148_c_000000018314	0.00221456	7.49769	0.644628	148
sample_135_c_000000055009	0.00371515	10.2355	0.648069	148
sample_166_c_000000019890	0.00755259	7.50077	0.652174	148
sample_121_c_000000030184	0.00323904	7.74411	0.702381	148
sample_150_c_000000024174	0.00388273	10.3418	0.748899	148
sample_136_c_000000025471	0.00457682	9.27583	0.770492	148
sample_147_c_000000006859	0.00328401	9.65445	0.797571	148
sample_148_c_000000049648	0.00100231	1.57687	0.8	148
sample_131_c_000000036117	0.00109423	1.53482	0.84	148
sample_141_c_000000008218	0.00253431	4.6307	0.851852	148
sample_136_c_000000028799	0.00422193	6.28617	0.869231	148
sample_148_c_000000007559	0.00069547	1.3625	0.944444	148
sample_168_c_000000051525	0.000874201	0.614664	1.125	148
sample_136_c_000000002765	0.000679422	0.544684	1.25	148
sample_148_c_000000027479	0.00183369	3.31919	1.29787	148
sample_100_c_000000007763	0.00580798	13.969	1.3089	148
sample_193_c_000000037616	0.00500954	3.73021	1.33333	148
sample_119_c_000000022169	0.00518512	12.584	1.43976	148
sample_186_c_000000006715	0.00514697	4.00769	1.87097	148
sample_100_c_000000015743	0.00178434	1.43322	2.625	148
sample_122_c_000000024534	0.000294877	0.109694	3	148
sample_144_c_000000024073	0.000797285	0.197543	N/A	148
sample_130_c_000000025472	0.00124103	1.57397	0.11828	150
sample_48_c_000000036944	0.0179889	16.602	0.216258	150
sample_152_c_000000009858	0.00706594	7.40502	0.222857	150
sample_170_c_000000006653	0.019288	18.3326	0.239264	150
sample_217_c_000000017952	0.0107309	11.2532	0.243182	150
sample_174_c_000000034395	0.0198769	16.6701	0.252874	150
sample_172_c_000000044066	0.0237473	22.1862	0.255521	150
sample_52_c_000000027755	0.0136112	11.1428	0.295652	150
sample_150_c_000000016025	0.00078936	0.735874	0.3	150
sample_160_c_000000015051	0.00627767	11.411	0.32967	150
sample_144_c_000000012192	0.0115603	13.598	0.345865	150
sample_150_c_000000046677	0.00204764	4.68272	0.352459	150
sample_150_c_000000052240	0.00469109	4.11692	0.357143	150
sample_295_c_000000039327	0.016223	13.7539	0.36747	150
sample_150_c_000000018550	0.00123805	2.26217	0.37037	150
sample_106_c_000000060509	0.00859031	11.0658	0.389262	150
sample_124_c_000000006921	0.00100021	0.898511	0.404762	150
sample_102_c_000000026825	0.00314906	4.77617	0.413793	150
sample_106_c_000000012123	0.0124669	11.0121	0.457944	150
sample_292_c_000000050713	0.0119581	1.53977	0.5	150
sample_166_c_000000019890	0.00714393	6.99051	0.635135	150
sample_114_c_000000000469	0.00323454	2.39548	0.636364	150
sample_112_c_000000007380	0.00269744	3.25742	0.673077	150
sample_135_c_000000029003	0.00194099	1.84717	0.684211	150
sample_124_c_000000008968	0.0122122	18.5717	0.725275	150
sample_168_c_000000014647	0.00161554	0.987329	0.75	150
sample_102_c_000000030568	0.00117984	0.576657	0.833333	150
sample_152_c_000000014804	0.000320516	0.158441	1	150
sample_150_c_000000030143	0.000463292	0.693624	1.07692	150
sample_150_c_000000000821	0.00053561	0.153402	1.5	150
sample_144_c_000000024073	0.000424435	0.316068	N/A	150
sample_292_c_000000050713	0.0133106	1.49925	0	152
sample_140_c_000000018547	0.00124235	0.646696	0.0357143	152
sample_154_c_000000026194	0.0111396	17.417	0.128035	152
sample_152_c_000000041790	0.00227482	7.32668	0.130178	152
sample_164_c_000000028112	0.00184167	1.43211	0.137931	152
sample_154_c_000000033430	0.000451815	0.482825	0.166667	152
sample_140_c_000000009977	0.00607898	5.82587	0.209877	152
sample_152_c_000000044277	0.0021211	4.12617	0.211864	152
sample_168_c_000000003895	0.00985975	10.7922	0.232143	152
sample_142_c_000000016378	0.00948388	12.1864	0.240642	152
sample_166_c_000000038639	0.00819033	10.7109	0.245509	152
sample_172_c_000000044066	0.0250383	20.4082	0.253825	152
sample_135_c_000000037349	0.00617481	19.3421	0.258873	152
sample_164_c_000000031434	0.00741326	10.2297	0.267956	152
sample_144_c_000000009689	0.00679987	9.35514	0.272189	152
sample_154_c_000000012537	0.00188165	1.57086	0.272727	152
sample_152_c_000000052140	0.00204958	4.12952	0.296552	152
sample_144_c_000000008300	0.00245132	2.19503	0.302083	152
sample_152_c_000000024606	0.000796492	1.70313	0.307692	152
sample_52_c_000000002514	0.00516884	0.980445	0.315789	152
sample_130_c_000000029368	0.00965087	25.6213	0.317073	152
sample_27_c_000000015403	0.00715881	6.0645	0.323741	152
sample_124_c_000000033230	0.00260089	2.94136	0.340426	152
sample_124_c_000000024156	0.0072577	6.27764	0.340659	152
sample_136_c_000000054093	0.00714987	13.1517	0.344697	152
sample_295_c_000000009278	0.0177334	22.2447	0.355993	152
sample_170_c_000000025388	0.00528515	4.21038	0.368932	152
sample_33_c_000000038278	0.0100188	10.6965	0.37218	152
sample_130_c_000000009684	0.0122498	32.0901	0.401421	152
sample_152_c_000000009858	0.00207094	4.65375	0.402062	152
sample_138_c_000000006557	0.0128364	29.6922	0.404135	152
sample_302_c_000000050847	0.0059739	7.10887	0.406977	152
sample_106_c_000000060509	0.00848569	23.8044	0.410112	152
sample_166_c_000000038755	0.00592919	16.6781	0.42328	152
sample_52_c_000000027755	0.0103561	9.06971	0.423913	152
sample_126_c_000000016439	0.0105119	24.7262	0.432245	152
sample_42_c_000000014796	0.0110445	13.2795	0.433022	152
sample_168_c_000000014647	0.00193309	4.07273	0.4375	152
sample_126_c_000000001137	0.00640795	8.51908	0.439286	152
sample_160_c_000000015051	0.002502	6.65641	0.445783	152
sample_126_c_000000004574	0.010867	21.53	0.451613	152
sample_128_c_000000022418	0.0110738	21.7118	0.453791	152
sample_106_c_000000012123	0.0135691	17.3047	0.46114	152
sample_295_c_000000039327	0.017589	29.2369	0.462882	152
sample_133_c_000000040232	0.00900481	13.0516	0.471186	152
sample_166_c_000000019890	0.00817922	20.1041	0.47561	152
sample_106_c_000000055090	0.000563506	1.08378	0.486486	152
sample_114_c_000000000469	0.00590772	12.6801	0.497976	152
sample_108_c_000000010095	0.000624604	0.286915	0.5	152
sample_166_c_000000020836	0.00688831	13.9572	0.5	152
sample_152_c_000000009445	0.00134883	1.10687	0.52	152
sample_168_c_000000050827	0.00517159	13.0104	0.548872	152
sample_141_c_000000012177	0.00522159	13.8186	0.554054	152
sample_135_c_000000002922	0.00583905	14.3901	0.562092	152
sample_148_c_000000018314	0.00608963	6.80407	0.563107	152
sample_135_c_000000055009	0.00294103	3.80679	0.573034	152
sample_170_c_000000005669	0.00345912	4.0822	0.578125	152
sample_152_c_000000013370	0.00346185	7.34244	0.61165	152
sample_154_c_000000033608	0.00748575	11.1708	0.628788	152
sample_150_c_000000024174	0.00417701	6.59015	0.633333	152
sample_102_c_000000030568	0.00142292	2.99862	0.702703	152
sample_170_c_000000008763	0.00646667	7.72609	0.716418	152
sample_147_c_000000006859	0.00307905	3.97906	0.754717	152
sample_152_c_000000051098	0.00479515	10.3932	0.757576	152
sample_121_c_000000030184	0.00274216	3.2375	0.764706	152
sample_152_c_000000009496	0.00374913	6.87183	0.78125	152
sample_152_c_000000051714	0.000521484	0.588891	0.842105	152
sample_144_c_000000024073	0.000606273	1.22476	0.846154	152
sample_135_c_000000029003	0.0010267	1.32514	0.916667	152
sample_117_c_000000018035	0.00102427	0.557949	1	152
sample_152_c_000000039470	0.000407766	0.747831	1	152
sample_140_c_000000001673	0.0006137	0.234277	1.25	152
sample_100_c_000000007763	0.00500106	6.08026	1.32308	152
sample_100_c_000000015743	0.00152421	1.52009	1.35714	152
sample_152_c_000000034652	0.000341207	0.578302	1.55556	152
sample_119_c_000000022169	0.0051141	5.27915	1.81395	152
sample_152_c_000000033386	0.000289998	0.224361	1.83333	152
sample_152_c_000000001050	0.00039709	0.220354	2	152
sample_114_c_000000019233	0.000852463	1.5053	2.53333	152
sample_152_c_000000014804	0.000391563	0.792205	3.5	152
sample_152_c_000000042073	0.000262386	0.46987	5	152
sample_160_c_000000039998	0.000196954	0.258532	N/A	152
sample_292_c_000000050713	0.011317	1.45873	0	154
sample_112_c_000000007820	0.0140692	24.904	0.080415	154
sample_170_c_000000008858	0.0126383	17.0502	0.0957447	154
sample_154_c_000000033430	0.0015188	0.96565	0.12	154
sample_140_c_000000018547	0.00325765	4.73548	0.173184	154
sample_130_c_000000025472	0.00154573	3.29928	0.183908	154
sample_128_c_000000020976	0.000965982	0.335693	0.2	154
sample_124_c_000000033230	0.00322313	6.11493	0.205387	154
sample_114_c_000000019233	0.00672608	10.4687	0.244186	154
sample_154_c_000000035795	0.00254649	7.27712	0.244344	154
sample_172_c_000000044066	0.0219513	19.5093	0.266289	154
sample_303_c_000000046005	0.0166628	5.60512	0.295359	154
sample_295_c_000000009278	0.0191478	21.1829	0.309478	154
sample_79_c_000000044466	0.0031602	4.50416	0.317073	154
sample_141_c_000000012177	0.00596841	11.301	0.332155	154
sample_154_c_000000026194	0.000819366	0.99348	0.333333	154
sample_90_c_000000034519	0.00362211	4.995	0.34058	154
sample_124_c_000000006921	0.000849714	1.14097	0.345455	154
sample_78_c_000000003582	0.00346571	4.79046	0.349727	154
sample_164_c_000000028112	0.00163604	1.31074	0.35	154
sample_106_c_000000060509	0.00756973	13.8537	0.372549	154
sample_170_c_000000006653	0.010006	25.559	0.376934	154
sample_102_c_000000026825	0.00495798	8.6035	0.377907	154
sample_162_c_000000038999	0.000910498	1.37744	0.386364	154
sample_126_c_000000016439	0.0104743	28.8349	0.389789	154
sample_154_c_000000000587	0.00120458	1.795	0.390244	154
sample_138_c_000000006557	0.00985611	14.1625	0.394958	154
sample_135_c_000000027651	0.00206183	1.55066	0.416667	154
sample_160_c_000000034272	0.00072929	0.393664	0.416667	154
sample_166_c_000000019890	0.00736354	18.7774	0.418103	154
sample_295_c_000000039327	0.017857	24.757	0.421141	154
sample_136_c_000000054093	0.00412335	10.1809	0.426396	154
sample_128_c_000000022418	0.00958265	22.7882	0.431843	154
sample_302_c_000000050847	0.00659987	7.39209	0.461039	154
sample_128_c_000000052945	0.0011333	0.620161	0.466667	154
sample_126_c_000000004574	0.0102879	23.6001	0.468615	154
sample_160_c_000000020836	0.000963984	2.01482	0.485714	154
sample_166_c_000000020836	0.00424693	7.26112	0.490566	154
sample_158_c_000000020239	0.000599581	0.170493	0.5	154
sample_152_c_000000014804	0.000470502	0.396102	0.5	154
sample_126_c_000000001137	0.00353637	3.77329	0.546218	154
sample_114_c_000000000469	0.00463072	4.31186	0.546667	154
sample_152_c_000000013370	0.00560945	12.7004	0.549451	154
sample_154_c_000000033608	0.00328251	4.88418	0.596774	154
sample_124_c_000000008968	0.0138412	31.9478	0.621302	154
sample_133_c_000000040232	0.00293993	3.40476	0.621622	154
sample_168_c_000000050827	0.00266229	4.67963	0.636364	154
sample_166_c_000000038755	0.00165108	2.84509	0.689655	154
sample_154_c_000000034520	0.000845762	0.532542	0.75	154
sample_150_c_000000024174	0.00498383	3.77638	0.761905	154
sample_140_c_000000001673	0.000637008	0.660235	0.764706	154
sample_147_c_000000006859	0.00517695	3.47644	0.797101	154
sample_154_c_000000011887	0.00075825	1.42317	0.866667	154
sample_154_c_000000004097	0.000723581	1.24946	0.96	154
sample_166_c_000000006780	0.000355954	0.217494	1	154
sample_154_c_000000012537	0.000294172	0.11636	1	154
sample_154_c_000000022133	0.000382482	0.0985649	1	154
sample_154_c_000000011734	0.000911086	0.787329	1.09091	154
sample_100_c_000000015743	0.00214205	4.16938	1.16279	154
sample_154_c_000000037726	0.000955115	1.20464	1.18868	154
sample_135_c_000000002922	0.00281058	2.30681	1.22222	154
sample_144_c_000000024073	0.00101874	1.18526	1.6	154
sample_158_c_000000009055	0.0012792	0.280654	2	154
sample_154_c_000000022435	0.000302449	0.470484	2.4	154
sample_124_c_000000019027	0.000363487	0.551963	2.42857	154
sample_160_c_000000039998	0.000434216	1.03413	3	154
sample_104_c_000000035944	9.5113e-05	0.0280883	N/A	154
sample_292_c_000000050713	0.0109993	1.29665	0	156
sample_135_c_000000037349	0.0114701	12.8633	0.187943	156
sample_130_c_000000025472	0.00210957	2.92092	0.230263	156
sample_160_c_000000020836	0.000803817	1.23489	0.25	156
sample_172_c_000000044066	0.025025	20.6452	0.252595	156
sample_174_c_000000034395	0.022115	25.8227	0.254601	156
sample_135_c_000000013254	0.00346237	3.60019	0.266667	156
sample_124_c_000000033230	0.00575861	4.70617	0.266667	156
sample_254_c_000000012280	0.0209059	16.8466	0.270936	156
sample_124_c_000000006921	0.00150924	1.56883	0.296296	156
sample_156_c_000000012809	0.00047831	0.172341	0.3	156
sample_295_c_000000009278	0.0179156	22.2965	0.308378	156
sample_106_c_000000060509	0.00991814	18.7004	0.308511	156
sample_158_c_000000020239	0.00197824	1.47761	0.333333	156
sample_164_c_000000028112	0.00201189	4.10214	0.352941	156
sample_156_c_000000017576	0.00158295	2.02673	0.357143	156
sample_136_c_000000054093	0.00537496	12.4841	0.36965	156
sample_160_c_000000025622	0.0030469	4.1861	0.38326	156
sample_135_c_000000002922	0.00822201	8.56813	0.384615	156
sample_154_c_000000033608	0.00674216	6.86687	0.395604	156
sample_141_c_000000012177	0.00583036	11.9164	0.40293	156
sample_106_c_000000035862	0.00248767	2.19605	0.428571	156
sample_126_c_000000016439	0.0112781	28.7019	0.428816	156
sample_168_c_000000014647	0.00247066	2.34491	0.433333	156
sample_126_c_000000001137	0.00717662	7.99393	0.433735	156
sample_138_c_000000006557	0.00831685	18.264	0.45098	156
sample_302_c_000000050847	0.00679781	8.44001	0.455497	156
sample_166_c_000000019890	0.00588658	16.3282	0.457711	156
sample_295_c_000000039327	0.0159326	28.1627	0.459215	156
sample_119_c_000000045192	0.00106656	0.916748	0.469697	156
sample_166_c_000000038755	0.00548645	5.93545	0.473684	156
sample_166_c_000000020836	0.00737044	10.0299	0.475676	156
sample_114_c_000000000469	0.00602922	10.4443	0.48731	156
sample_166_c_000000022332	0.00334512	3.46271	0.496	156
sample_126_c_000000004574	0.0100986	18.317	0.506608	156
sample_156_c_000000046448	0.00199707	2.37115	0.514286	156
sample_128_c_000000022418	0.00990744	18.4989	0.536622	156
sample_140_c_000000008470	0.00094371	1.04699	0.5625	156
sample_121_c_000000013455	0.00102507	0.752207	0.607843	156
sample_154_c_000000012537	0.000646159	0.833915	0.608696	156
sample_168_c_000000050827	0.00503234	6.7366	0.619048	156
sample_126_c_000000049882	0.00549071	3.89305	0.625	156
sample_147_c_000000006859	0.00346958	10.199	0.684982	156
sample_121_c_000000030184	0.003363	9.22041	0.689655	156
sample_158_c_000000067173	0.00126845	2.68707	0.690476	156
sample_150_c_000000024174	0.00435913	11.9709	0.695167	156
sample_124_c_000000008968	0.00784207	27.3049	0.705882	156
sample_170_c_000000008763	0.00536448	13.5041	0.708861	156
sample_135_c_000000055009	0.00364894	11.017	0.708861	156
sample_160_c_000000028582	0.000554103	0.134075	0.75	156
sample_158_c_000000022762	0.000827935	0.504247	0.833333	156
sample_154_c_000000034520	0.00258947	2.16821	0.875	156
sample_104_c_000000027332	0.000955483	2.06837	0.878049	156
sample_162_c_000000038999	0.0010049	1.3397	0.878788	156
sample_152_c_000000014804	0.000360923	0.396102	1	156
sample_154_c_000000011887	0.000159173	0.0817916	1	156
sample_160_c_000000039998	0.000265729	0.517063	1	156
sample_158_c_000000056808	0.00175433	1.33715	1	156
sample_102_c_000000025098	0.00197205	2.64496	1.08421	156
sample_170_c_000000020310	0.00174878	3.63404	1.15385	156
sample_154_c_000000037726	0.00124654	1.17427	1.30556	156
sample_186_c_000000006715	0.0049786	6.42048	1.38596	156
sample_100_c_000000015743	0.00181335	3.73507	1.41176	156
sample_156_c_000000024911	0.000334419	0.448294	2.5	156
sample_114_c_000000019233	0.000353488	0.205269	8	156
sample_170_c_000000034743	0.000368382	0.0794597	N/A	156
sample_168_c_000000049592	0.00090208	0.213833	0.25	158
[truncated: 7,565 more rows]
